# Supplementary material for: Investigating the association between the COVID-19 vaccination and incident gastrointestinal symptomology: A comprehensive dataset
Source: Data Brief. 2023 Jun 1;48:109287. doi: 10.1016/j.dib.2023.109287 (PMC10232932; doi:10.1016/j.dib.2023.109287)
Supplement: Supplementary file 1 [file mmc1.xlsx]

## Sheet: Sheet
I satisfy the above conditions and consent to participate.	Have you received at least one COVID-19 vaccination?	What is your age?	What is your BMI (body mass index)?If unknown, click here to calculate your BMI	What gender do you identify as?		Are you legally married?	Please specify your ethnicity.	What is the highest degree or level of education you have completed?	Have you ever been diagnosed with Inflammatory Bowel Disease (IBD) and/or Irritable Bowel Syndrome (IBS)?		In what year were you diagnosed with IBS? (If you have not been diagnosed with IBS, leave field blank)(YYYY)	In what year were you diagnosed with IBD? (If you have not been diagnosed with IBD, leave field blank)(YYYY)	Did you experience a "flare" of your IBS or IBD symptoms following any doses of the COVID-19 vaccine?(If you did not receive a given dose, please select "N/A")				Did you experience a "flare" of your IBD or IBS symptoms following contraction of a COVID-19 infection?(If you did not contract a COVID-19 infection, please select "N/A")	Vaccination 1: What was the date of your first dose? (MM/YYYY)	Vaccination 1: Who was the manufacturer?		Vaccination 2:		Vaccination 2: Who was the manufacturer?		Vaccination 3 (Booster):		Vaccination 3: Who was the manufacturer?		Vaccination 4 (Booster):		Vaccination 4: Who was the manufacturer?		Did you experience any side effects following any doses of the COVID-19 vaccine?	Indicate the dose(s) that resulted in you experiencing the following common side effects:(If you did not experience a given side effect, please select "N/A" on the dropdown menu)									On average, how long did these side effects last?(If you did not experience any side effects following a given dose or did not receive the dose, please select "N/A" in the dropdown menu)				Do you recall experiencing a change in gastrointestinal activity following any doses of the COVID-19 vaccine?	Indicate which of the following doses resulted in changes in gastrointestinal activity. (If you did not receive a given dose, please select "N/A")
Response	Response	Response	Response	Response	Other (please specify)	Response	Response	Response	Response	IBS & IBD (please specify which type of IBD)	Open-Ended Response	Open-Ended Response	Dose 1	Dose 2	Dose 3 (Booster)	Dose 4 (Booster)	Response	Open-Ended Response	Response	Other (please specify)	Response	What was the date of your second dose?(MM/YYYY)	Response	Other (please specify)	Response	What was the date of your third dose?(MM/YYYY)	Response	Other (please specify)	Response	What was the date of your fourth dose?(MM/YYYY)	Response	Other (please specify)	Response	Reaction at the injection arm (e.g. pain, redness, swelling, etc.) - Vaccination	Redness at the injection arm - Vaccination	Swelling at the injection arm - Vaccination	Tiredness throughout your body - Vaccination	Muscle pain throughout your body - Vaccination	Headache - Vaccination	Chills - Vaccination	Fever - Vaccination	Nausea - Vaccination	Dose 1 - Duration of side effects	Dose 2 - Duration of side effects	Dose 3 (Booster) - Duration of side effects	Dose 4 (Booster) - Duration of side effects	Response	Dose 1	Dose 2
Yes	Yes	31-45 years old	18.5-24.9 (ideal weight)	Female		No	Caucasian	Bachelor's Degree	None									01/2021	Moderna		What was the date of your second dose?(MM/YYYY)	02/2021	Moderna		What was the date of your third dose?(MM/YYYY)	12/2021	Pfizer-BioNTech		I did not receive a fourth dose				Yes	Dose 1, 2 & 3			Dose 1, 2 & 3	Dose 1 & 2	N/A (I did not experience this side effect)	Dose 2 only	Dose 2 only		1 or 2 days following vaccination	1 or 2 days following vaccination	1 or 2 days following vaccination		No
Yes	Yes	46-65 years old	18.5-24.9 (ideal weight)	Female		Yes	Caucasian	Bachelor's Degree	None									12/18/2020	Pfizer-BioNTech		What was the date of your second dose?(MM/YYYY)	01/2021	Pfizer-BioNTech		What was the date of your third dose?(MM/YYYY)	10/2021	Pfizer-BioNTech		What was the date of your fourth dose?(MM/YYYY)	04/2022	Pfizer-BioNTech		Yes	Dose 1 & 2			Dose 4 only	N/A (I did not experience this side effect)	Dose 1 only	Dose 4 only	N/A (I did not experience this side effect)		1 or 2 days following vaccination	1 or 2 days following vaccination	1 or 2 days following vaccination	1 or 2 days following vaccination	No
Yes	Yes	46-65 years old	30-34.9 (moderate obesity)	Female		No	African American	Master's Degree	None									4/20/2021	Moderna		What was the date of your second dose?(MM/YYYY)	5/18/2021	Moderna		What was the date of your third dose?(MM/YYYY)	12/03/2021	Moderna		I did not receive a fourth dose				No
Yes	Yes	16-30 years old	18.5-24.9 (ideal weight)	Female		No	Hispanic or Latino	High School	None									02/02/2021	Pfizer-BioNTech		What was the date of your second dose?(MM/YYYY)	02/25/2021	Pfizer-BioNTech		What was the date of your third dose?(MM/YYYY)	02/11/2022	Pfizer-BioNTech		I did not receive a fourth dose				No
Yes	Yes	31-45 years old	18.5-24.9 (ideal weight)	Female		No	Caucasian	Bachelor's Degree	None									05/2021	Moderna		What was the date of your second dose?(MM/YYYY)	07/2021	Moderna		What was the date of your third dose?(MM/YYYY)	10/2021	Moderna		I did not receive a fourth dose				Yes	Dose 1, 2 & 3			Dose 1, 2 & 3	Dose 1, 2 & 3	Dose 1, 2 & 3	Dose 1 & 2	Dose 1 & 2		1 or 2 days following vaccination	1 or 2 days following vaccination	1 or 2 days following vaccination	N/A	Yes	Yes	Yes
Yes	Yes	46-65 years old	18.5-24.9 (ideal weight)	Female		No	Caucasian	Bachelor's Degree	None									12/2020	Pfizer-BioNTech		What was the date of your second dose?(MM/YYYY)	012021	Pfizer-BioNTech		What was the date of your third dose?(MM/YYYY)	11/2021	Pfizer-BioNTech		What was the date of your fourth dose?(MM/YYYY)	052022	Pfizer-BioNTech		No
Yes	Yes
No
Yes	Yes	46-65 years old	25-29.9 (overweight)	Female		Yes	Hispanic or Latino	High School	None
Yes	Yes	31-45 years old	25-29.9 (overweight)	Female		Yes	Caucasian	Master's Degree	None									12/2020	Pfizer-BioNTech		What was the date of your second dose?(MM/YYYY)	01/2021	Pfizer-BioNTech		What was the date of your third dose?(MM/YYYY)	10/2021	Pfizer-BioNTech		I did not receive a fourth dose				Yes	N/A (I did not experience this side effect)			Dose 1 only	N/A (I did not experience this side effect)	N/A (I did not experience this side effect)	N/A (I did not experience this side effect)	N/A (I did not experience this side effect)		1 or 2 days following vaccination	N/A	N/A	N/A	No
Yes	Yes	46-65 years old	30-34.9 (moderate obesity)	Female		Yes	Caucasian	Trade School	None									01/2021	Moderna		What was the date of your second dose?(MM/YYYY)	02/2021	Moderna		What was the date of your third dose?(MM/YYYY)	01/2022	Moderna		I did not receive a fourth dose				Yes	Dose 1 & 2			Dose 1, 2 & 3		Dose 1, 2 & 3				1 or 2 days following vaccination	1 or 2 days following vaccination	1 or 2 days following vaccination		Yes
Yes	Yes	31-45 years old	18.5-24.9 (ideal weight)	Female		Yes	Caucasian	Ph.D. or higher	None									12/26/2020	Pfizer-BioNTech		What was the date of your second dose?(MM/YYYY)	01/15/2021	Pfizer-BioNTech		What was the date of your third dose?(MM/YYYY)	10/28/2021	Moderna		I did not receive a fourth dose				Yes	Dose 1 only			Dose 1, 2 & 3	Dose 1, 2 & 3	N/A (I did not experience this side effect)	Dose 1, 2 & 3	Dose 1, 2 & 3		1 or 2 days following vaccination	1 or 2 days following vaccination	1 or 2 days following vaccination		No
Yes	Yes	65+ years old	18.5-24.9 (ideal weight)	Female		No	Caucasian	High School	None									12/28/2020	Pfizer-BioNTech		What was the date of your second dose?(MM/YYYY)	01/19/2021	Pfizer-BioNTech		What was the date of your third dose?(MM/YYYY)	09/27/2021	Pfizer-BioNTech		What was the date of your fourth dose?(MM/YYYY)	04/22/2022	Pfizer-BioNTech		Yes	N/A (I did not experience this side effect)			Dose 1 only	N/A (I did not experience this side effect)	Dose 1 only	N/A (I did not experience this side effect)	N/A (I did not experience this side effect)		1 or 2 days following vaccination	N/A	N/A	N/A	No
Yes	Yes	46-65 years old	25-29.9 (overweight)	Female		No	Caucasian	High School	IBS only		1995		No	No	No		Yes	1/29/21	Pfizer-BioNTech		What was the date of your second dose?(MM/YYYY)	2/18/21	Pfizer-BioNTech		What was the date of your third dose?(MM/YYYY)	12/28/21	Pfizer-BioNTech		I did not receive a fourth dose				Yes	N/A (I did not experience this side effect)			Dose 1, 2 & 3	Dose 1, 2 & 3	Dose 1, 2 & 3	Dose 1, 2 & 3	Dose 1, 2 & 3		1 or 2 days following vaccination	1 or 2 days following vaccination	1 or 2 days following vaccination		No
Yes	Yes	46-65 years old	25-29.9 (overweight)	Female		Yes	Caucasian	Bachelor's Degree	None									12/2020	Pfizer-BioNTech		What was the date of your second dose?(MM/YYYY)	01/2021	Pfizer-BioNTech		What was the date of your third dose?(MM/YYYY)	09/2021	Pfizer-BioNTech		I did not receive a fourth dose				Yes	Dose 1, 2 & 3			Dose 2 & 3	Dose 2 & 3	Dose 1 & 2	N/A (I did not experience this side effect)	N/A (I did not experience this side effect)		1 or 2 days following vaccination	1 or 2 days following vaccination	1 or 2 days following vaccination		Yes	No	Yes
Yes	Yes	46-65 years old	25-29.9 (overweight)	Female		No	Hispanic or Latino	Bachelor's Degree	None									12/2020	Pfizer-BioNTech		What was the date of your second dose?(MM/YYYY)	01/2021	Pfizer-BioNTech		What was the date of your third dose?(MM/YYYY)	01/2022	Pfizer-BioNTech		I did not receive a fourth dose				Yes	Dose 1, 2 & 3			Dose 1, 2 & 3	N/A (I did not experience this side effect)	Dose 1, 2 & 3	N/A (I did not experience this side effect)	N/A (I did not experience this side effect)		1 or 2 days following vaccination	1 or 2 days following vaccination	1 or 2 days following vaccination		Yes	Yes	Yes
Yes	Yes	31-45 years old	25-29.9 (overweight)	Female		Yes	Asian	Ph.D. or higher	None									12/2020	Pfizer-BioNTech		What was the date of your second dose?(MM/YYYY)	1/2021	Pfizer-BioNTech		What was the date of your third dose?(MM/YYYY)	12/21	Moderna		I did not receive a fourth dose				Yes	Dose 1, 2 & 3			N/A (I did not experience this side effect)	N/A (I did not experience this side effect)	N/A (I did not experience this side effect)	N/A (I did not experience this side effect)	N/A (I did not experience this side effect)		3-7 days following vaccination	1 or 2 days following vaccination	1 or 2 days following vaccination		Yes	Yes	Yes
Yes	Yes	46-65 years old	30-34.9 (moderate obesity)	Female		Yes	Caucasian	Bachelor's Degree	None
Yes	Yes	16-30 years old	18.5-24.9 (ideal weight)	Female		Yes	Caucasian	Master's Degree	IBS only		2018		Yes	Yes	Yes		Yes	12/2020	Pfizer-BioNTech		What was the date of your second dose?(MM/YYYY)	1/2021	Pfizer-BioNTech		What was the date of your third dose?(MM/YYYY)	09/2021			I did not receive a fourth dose				Yes	Dose 1, 2 & 3			Dose 1, 2 & 3	Dose 1, 2 & 3	Dose 3 only	Dose 3 only	Dose 3 only		1 or 2 days following vaccination	1 or 2 days following vaccination	3-7 days following vaccination		Yes	Yes	Yes
Yes	Yes	31-45 years old	More than 40 (morbidly obese)	Female		No	Two or More	High School	None									03092021	Pfizer-BioNTech		What was the date of your second dose?(MM/YYYY)	03302021	Pfizer-BioNTech		What was the date of your third dose?(MM/YYYY)	09302021	Pfizer-BioNTech		I did not receive a fourth dose				Yes	N/A (I did not experience this side effect)			Dose 1, 2 & 3	N/A (I did not experience this side effect)	N/A (I did not experience this side effect)	N/A (I did not experience this side effect)	N/A (I did not experience this side effect)		1 or 2 days following vaccination	1 or 2 days following vaccination	1 or 2 days following vaccination	N/A	Yes	No	Yes
Yes	Yes	31-45 years old	25-29.9 (overweight)	Female		Yes	Caucasian	Ph.D. or higher	None									12/2020	Moderna		What was the date of your second dose?(MM/YYYY)	01/2021	Moderna		What was the date of your third dose?(MM/YYYY)	01/2022	Pfizer-BioNTech		I did not receive a fourth dose				No
Yes	Yes	31-45 years old	18.5-24.9 (ideal weight)	Female		Yes	Caucasian	Master's Degree	IBS only		1993		No	No	No		N/A	1/2021	Pfizer-BioNTech		What was the date of your second dose?(MM/YYYY)	2/2021	Pfizer-BioNTech		What was the date of your third dose?(MM/YYYY)	09/2022	Pfizer-BioNTech		I did not receive a fourth dose				No
Yes	Yes	16-30 years old	30-34.9 (moderate obesity)	Female		No	Caucasian	Master's Degree	None									1/6/2021	Pfizer-BioNTech		What was the date of your second dose?(MM/YYYY)	1/27/21	Pfizer-BioNTech		What was the date of your third dose?(MM/YYYY)	02/05/2022	Pfizer-BioNTech		I did not receive a fourth dose				Yes	Dose 2 only			Dose 2 only	Dose 2 only	N/A (I did not experience this side effect)	N/A (I did not experience this side effect)	N/A (I did not experience this side effect)		N/A	1 or 2 days following vaccination	N/A	N/A	No
Yes	Yes	65+ years old	18.5-24.9 (ideal weight)	Female		Yes	Caucasian	High School	None									12/29/2020	Pfizer-BioNTech		What was the date of your second dose?(MM/YYYY)	01/19/2021	Pfizer-BioNTech		What was the date of your third dose?(MM/YYYY)	01/2021	Pfizer-BioNTech		What was the date of your fourth dose?(MM/YYYY)	06/01/2022	Pfizer-BioNTech		No
Yes	Yes	46-65 years old	35-40 (obesity)	Female		No	Caucasian	Bachelor's Degree	None									12/2020	Pfizer-BioNTech		What was the date of your second dose?(MM/YYYY)	01/2021	Pfizer-BioNTech		What was the date of your third dose?(MM/YYYY)	10/2021	Pfizer-BioNTech		I did not receive a fourth dose				Yes	Dose 1 only			Dose 1, 2 & 3	Dose 1, 2 & 3	Dose 1 only	N/A (I did not experience this side effect)	N/A (I did not experience this side effect)		1 or 2 days following vaccination	1 or 2 days following vaccination	1 or 2 days following vaccination	N/A	Yes	No	No
Yes	Yes	46-65 years old	18.5-24.9 (ideal weight)	Female		Yes	Caucasian	Bachelor's Degree	None									12/20	Pfizer-BioNTech		What was the date of your second dose?(MM/YYYY)	1/22	Pfizer-BioNTech		What was the date of your third dose?(MM/YYYY)	9/21	Pfizer-BioNTech		What was the date of your fourth dose?(MM/YYYY)	4/22	Pfizer-BioNTech		Yes	N/A (I did not experience this side effect)			Dose 3 only	Dose 3 only	Dose 3 only	Dose 3 only	Dose 3 only		N/A	N/A	1 or 2 days following vaccination	N/A	No
Yes	Yes	16-30 years old	18.5-24.9 (ideal weight)	Female		No	Asian	Bachelor's Degree	None									08/2021	Pfizer-BioNTech		What was the date of your second dose?(MM/YYYY)	9/2021	Pfizer-BioNTech		What was the date of your third dose?(MM/YYYY)	03/2022	Pfizer-BioNTech		I did not receive a fourth dose				Yes	N/A (I did not experience this side effect)			Dose 1, 2 & 3	Dose 1, 2 & 3	Dose 1, 2 & 3	N/A (I did not experience this side effect)	N/A (I did not experience this side effect)		1 or 2 days following vaccination	More than a week following vaccination	More than a week following vaccination		Yes	No	Yes
Yes	Yes	31-45 years old	25-29.9 (overweight)	Female		No	Caucasian	Bachelor's Degree	None									01/2021	Moderna		What was the date of your second dose?(MM/YYYY)	02/2021	Moderna		What was the date of your third dose?(MM/YYYY)	02/2022	Moderna		I did not receive a fourth dose				Yes	Dose 1 only			Dose 1 only	Dose 1 only	N/A (I did not experience this side effect)	Dose 1 only	N/A (I did not experience this side effect)		1 or 2 days following vaccination	N/A	N/A	N/A	No
Yes	Yes	65+ years old	30-34.9 (moderate obesity)	Female		No	Caucasian	Trade School	None									01/29/2021	Pfizer-BioNTech		What was the date of your second dose?(MM/YYYY)	02/19/2021	Pfizer-BioNTech		What was the date of your third dose?(MM/YYYY)	11/04/2021	Moderna		What was the date of your fourth dose?(MM/YYYY)	06/01/2022	Pfizer-BioNTech		Yes	Dose 1, 2 & 3			N/A (I did not experience this side effect)	N/A (I did not experience this side effect)	N/A (I did not experience this side effect)	N/A (I did not experience this side effect)	N/A (I did not experience this side effect)		1 or 2 days following vaccination	1 or 2 days following vaccination	1 or 2 days following vaccination		No
Yes	Yes	31-45 years old	18.5-24.9 (ideal weight)	Female		Yes	Asian	High School	None									12/20	Pfizer-BioNTech		What was the date of your second dose?(MM/YYYY)	06/21	Pfizer-BioNTech		What was the date of your third dose?(MM/YYYY)	12/21	Pfizer-BioNTech		I did not receive a fourth dose				Yes	Dose 2 only			Dose 2 only	Dose 2 only	Dose 2 only	Dose 2 only	Dose 2 only		N/A	3-7 days following vaccination	N/A	N/A	Yes	No	Yes
Yes	Yes	31-45 years old	18.5-24.9 (ideal weight)	Male		No	Caucasian	Bachelor's Degree	None									02/26/2021	Moderna		What was the date of your second dose?(MM/YYYY)	03/26/2021	Moderna		What was the date of your third dose?(MM/YYYY)	12/20/2021	Moderna		I did not receive a fourth dose				Yes	Dose 2 & 3			Dose 2 & 3	Dose 2 & 3	N/A (I did not experience this side effect)	Dose 2 only	N/A (I did not experience this side effect)		N/A	1 or 2 days following vaccination	1 or 2 days following vaccination		No
Yes	Yes
Yes	Yes	46-65 years old	18.5-24.9 (ideal weight)	Female		Yes	Caucasian	Master's Degree	None									03/2021	Johnson & Johnson		What was the date of your second dose?(MM/YYYY)	12/2021	Johnson & Johnson		I did not receive a third dose								Yes						Dose 1 only				3-7 days following vaccination				No
Yes	Yes	31-45 years old	18.5-24.9 (ideal weight)	Female		Yes	Asian	High School	None									12/2020	Pfizer-BioNTech		What was the date of your second dose?(MM/YYYY)	06/21	Pfizer-BioNTech		What was the date of your third dose?(MM/YYYY)	12/21	Pfizer-BioNTech		I did not receive a fourth dose				Yes	Dose 2 only			Dose 2 only	Dose 2 only	Dose 2 only	Dose 2 only	Dose 2 only			3-7 days following vaccination			No
Yes	Yes	31-45 years old	25-29.9 (overweight)	Female		No	Caucasian	Bachelor's Degree	None									01/2021	Pfizer-BioNTech		What was the date of your second dose?(MM/YYYY)	02-2021	Pfizer-BioNTech		What was the date of your third dose?(MM/YYYY)	09/2021	Pfizer-BioNTech		I did not receive a fourth dose				Yes	Dose 1, 2 & 3			Dose 1, 2 & 3	Dose 2 & 3	N/A (I did not experience this side effect)	Dose 2 & 3	N/A (I did not experience this side effect)		1 or 2 days following vaccination	1 or 2 days following vaccination	1 or 2 days following vaccination		Yes	No	Yes
Yes	Yes	31-45 years old	18.5-24.9 (ideal weight)	Male		Yes	Hispanic or Latino	Master's Degree	None									01/22/2021	Pfizer-BioNTech		What was the date of your second dose?(MM/YYYY)	02/19/2021	Pfizer-BioNTech		What was the date of your third dose?(MM/YYYY)	12/14/2021	Pfizer-BioNTech		I did not receive a fourth dose				Yes	Dose 1 only			Dose 1, 2 & 3	N/A (I did not experience this side effect)	N/A (I did not experience this side effect)	N/A (I did not experience this side effect)	N/A (I did not experience this side effect)		1 or 2 days following vaccination	1 or 2 days following vaccination	1 or 2 days following vaccination	N/A	No
Yes	Yes	16-30 years old	18.5-24.9 (ideal weight)	Female		No	Caucasian	Bachelor's Degree	None									02/2021	Moderna		What was the date of your second dose?(MM/YYYY)	03/2021	Moderna		What was the date of your third dose?(MM/YYYY)	12/2021	Moderna		I did not receive a fourth dose				Yes	Dose 1, 2 & 3			N/A (I did not experience this side effect)	N/A (I did not experience this side effect)	N/A (I did not experience this side effect)	N/A (I did not experience this side effect)	N/A (I did not experience this side effect)		3-7 days following vaccination	1 or 2 days following vaccination	1 or 2 days following vaccination	N/A	No
Yes	Yes	46-65 years old	18.5-24.9 (ideal weight)	Male		Yes	Caucasian	Ph.D. or higher	None									12/21/2020	Pfizer-BioNTech		What was the date of your second dose?(MM/YYYY)	01/11/2021	Pfizer-BioNTech		What was the date of your third dose?(MM/YYYY)	10/29/2021	Moderna		I did not receive a fourth dose				Yes	Dose 1, 2 & 3			Dose 1 & 2	Dose 1 & 2	Dose 1 & 2	Dose 1 only	Dose 1 only		1 or 2 days following vaccination	1 or 2 days following vaccination	1 or 2 days following vaccination	N/A	No
Yes	Yes	16-30 years old	More than 40 (morbidly obese)	Female		No	Caucasian	High School	IBS only		2022		Yes	No	No	N/A	N/A	12/2020	Pfizer-BioNTech		What was the date of your second dose?(MM/YYYY)	012021	Pfizer-BioNTech		What was the date of your third dose?(MM/YYYY)	02/2022	Pfizer-BioNTech		I did not receive a fourth dose				Yes	Dose 1 & 3			Dose 1 only	Dose 1 only	Dose 1 only	Dose 1 only	Dose 1 only		3-7 days following vaccination	N/A	N/A	N/A	Yes	Yes	No
Yes	Yes
Yes	Yes	46-65 years old	25-29.9 (overweight)	Male		Yes	Caucasian	Ph.D. or higher	None									01/2021	Pfizer-BioNTech		What was the date of your second dose?(MM/YYYY)	04'2021	Pfizer-BioNTech		What was the date of your third dose?(MM/YYYY)	10/2021	Pfizer-BioNTech		I did not receive a fourth dose				No
Yes	Yes	31-45 years old	25-29.9 (overweight)	Female		Yes	Asian	Master's Degree	None
Yes	Yes	46-65 years old	35-40 (obesity)	Female		No	Hispanic or Latino	High School	None									01/2021	Pfizer-BioNTech		What was the date of your second dose?(MM/YYYY)	03/2021	Pfizer-BioNTech		What was the date of your third dose?(MM/YYYY)	02/2022	Pfizer-BioNTech		I did not receive a fourth dose				Yes	N/A (I did not experience this side effect)			Dose 1 & 2	Dose 2 only	Dose 1 & 2	Dose 2 only	Dose 1 only		3-7 days following vaccination	1 or 2 days following vaccination	1 or 2 days following vaccination	N/A	No
Yes	Yes	16-30 years old	18.5-24.9 (ideal weight)	Female		No	Caucasian	Bachelor's Degree	None									03/2021	Pfizer-BioNTech		What was the date of your second dose?(MM/YYYY)	04/2021	Pfizer-BioNTech		What was the date of your third dose?(MM/YYYY)	03/2022	Moderna		I did not receive a fourth dose				Yes	N/A (I did not experience this side effect)			Dose 1, 2 & 3	Dose 1, 2 & 3	Dose 1 & 2	N/A (I did not experience this side effect)	N/A (I did not experience this side effect)		1 or 2 days following vaccination	1 or 2 days following vaccination	1 or 2 days following vaccination		Yes	No	Yes
Yes	Yes	65+ years old	30-34.9 (moderate obesity)	Female		Yes	Caucasian	Master's Degree	None									12/31/20	Moderna		What was the date of your second dose?(MM/YYYY)	01/27/21	Moderna		What was the date of your third dose?(MM/YYYY)	10/12/21	Moderna		What was the date of your fourth dose?(MM/YYYY)	04/10/22	Moderna		Yes	Dose 2 & 4			Dose 2 only	Dose 2 only	Dose 2 only	Dose 2 only	Dose 2 only		More than a week following vaccination	More than a week following vaccination	More than a week following vaccination	More than a week following vaccination	No
Yes	Yes	16-30 years old	18.5-24.9 (ideal weight)	Female		No	Caucasian	High School	None									01/2021	Moderna		What was the date of your second dose?(MM/YYYY)	03/2021	Moderna		What was the date of your third dose?(MM/YYYY)	11/2021	Moderna		I did not receive a fourth dose				Yes	Dose 1, 2 & 3			Dose 1, 2 & 3	Dose 1, 2 & 3	Dose 1 only	Dose 1 only	Dose 1 only		1 or 2 days following vaccination	1 or 2 days following vaccination	N/A	N/A	Yes
Yes	Yes	46-65 years old	18.5-24.9 (ideal weight)	Female		No	Caucasian	Bachelor's Degree	None									04/08/2021	Pfizer-BioNTech		What was the date of your second dose?(MM/YYYY)	05/04/2021	Pfizer-BioNTech		What was the date of your third dose?(MM/YYYY)	01/14/2022	Pfizer-BioNTech		I did not receive a fourth dose				Yes	Dose 1, 2 & 3			Dose 1, 2 & 3	Dose 1, 2 & 3	Dose 1, 2 & 3	Dose 1, 2 & 3	Dose 1, 2 & 3		3-7 days following vaccination	3-7 days following vaccination	More than a week following vaccination	N/A	Yes	Yes	Yes
Yes	Yes	31-45 years old	25-29.9 (overweight)	Female		No	Caucasian	Master's Degree	None									04012021	Pfizer-BioNTech		What was the date of your second dose?(MM/YYYY)	09012021	Moderna		I did not receive a third dose								Yes	Dose 1 & 2			Dose 1 only	Dose 1 & 2	Dose 1 & 2	N/A (I did not experience this side effect)	N/A (I did not experience this side effect)		1 or 2 days following vaccination	1 or 2 days following vaccination	N/A	N/A	Yes	Yes	Yes
Yes	Yes	46-65 years old	18.5-24.9 (ideal weight)	Female		Yes	Caucasian	Bachelor's Degree	IBS only		1990		No	No	No	N/A	No	01/2021	Pfizer-BioNTech		What was the date of your second dose?(MM/YYYY)	02/2021	Pfizer-BioNTech		What was the date of your third dose?(MM/YYYY)	11/2021	Pfizer-BioNTech		I did not receive a fourth dose				Yes	Dose 1, 2 & 3			Dose 1, 2 & 3	Dose 1, 2 & 3	Dose 1, 2 & 3	Dose 1, 2 & 3	Dose 1, 2 & 3		3-7 days following vaccination	1 or 2 days following vaccination	1 or 2 days following vaccination	N/A	No
Yes	Yes	31-45 years old	18.5-24.9 (ideal weight)	Male		No	Caucasian	Bachelor's Degree	None									12/2020	Pfizer-BioNTech		What was the date of your second dose?(MM/YYYY)	01/2021	Pfizer-BioNTech		What was the date of your third dose?(MM/YYYY)	10/2022	Pfizer-BioNTech		I did not receive a fourth dose				Yes	Dose 1, 2 & 3			N/A (I did not experience this side effect)	Dose 1, 2 & 3	N/A (I did not experience this side effect)	N/A (I did not experience this side effect)	N/A (I did not experience this side effect)		1 or 2 days following vaccination	3-7 days following vaccination	More than a week following vaccination		No
Yes	No
Yes	Yes	16-30 years old	18.5-24.9 (ideal weight)	Female		No	Caucasian	Bachelor's Degree	IBS only		2014		No	No	No		No	01/2021	Moderna		What was the date of your second dose?(MM/YYYY)	02/2021	Moderna		What was the date of your third dose?(MM/YYYY)	12/2021	Pfizer-BioNTech		I did not receive a fourth dose				Yes	Dose 1, 2 & 3			Dose 1 & 2	Dose 1 & 2	Dose 1 & 2	Dose 1 only	Dose 1 only		1 or 2 days following vaccination	1 or 2 days following vaccination	N/A	N/A	No
Yes	Yes	46-65 years old	25-29.9 (overweight)	Female		Yes	Caucasian	Master's Degree	None									12/29/2020	Pfizer-BioNTech		What was the date of your second dose?(MM/YYYY)	02/2021	Pfizer-BioNTech		What was the date of your third dose?(MM/YYYY)	8/2021	Pfizer-BioNTech		I did not receive a fourth dose				Yes	Dose 1, 2 & 3			Dose 2 only	N/A (I did not experience this side effect)	N/A (I did not experience this side effect)	N/A (I did not experience this side effect)	N/A (I did not experience this side effect)		1 or 2 days following vaccination	1 or 2 days following vaccination	1 or 2 days following vaccination	N/A	No
Yes	Yes	65+ years old	25-29.9 (overweight)	Female		No	Caucasian	Bachelor's Degree	None									03/13/2021	Johnson & Johnson		What was the date of your second dose?(MM/YYYY)	12/22/2021	Johnson & Johnson		I did not receive a third dose								Yes	Dose 1 & 2			Dose 1 & 2						1 or 2 days following vaccination	1 or 2 days following vaccination			No
Yes	Yes	16-30 years old	18.5-24.9 (ideal weight)	Female		No	African American	Bachelor's Degree	None
Yes	Yes	46-65 years old	25-29.9 (overweight)	Male		No	Caucasian	Master's Degree	None
Yes	Yes	31-45 years old	18.5-24.9 (ideal weight)	Female		Yes	Caucasian	Master's Degree	None									12/2020	Pfizer-BioNTech		What was the date of your second dose?(MM/YYYY)	1/2021	Pfizer-BioNTech		What was the date of your third dose?(MM/YYYY)	10/2021	Pfizer-BioNTech		I did not receive a fourth dose				Yes	Dose 1, 2 & 3			Dose 1, 2 & 3	Dose 1, 2 & 3	Dose 1, 2 & 3	Dose 1, 2 & 3	Dose 1, 2 & 3		1 or 2 days following vaccination	1 or 2 days following vaccination	1 or 2 days following vaccination		No
Yes	Yes	31-45 years old	18.5-24.9 (ideal weight)	Female		No	African American	Bachelor's Degree	None
Yes	Yes	46-65 years old	18.5-24.9 (ideal weight)	Female		Yes	Asian	Master's Degree	None									12/2020	Pfizer-BioNTech		What was the date of your second dose?(MM/YYYY)	01/2021	Pfizer-BioNTech		What was the date of your third dose?(MM/YYYY)	09/2021	Pfizer-BioNTech		I did not receive a fourth dose				Yes	Dose 1, 2 & 3			Dose 1, 2 & 3	Dose 1 only	N/A (I did not experience this side effect)	N/A (I did not experience this side effect)	Dose 1 only		1 or 2 days following vaccination	1 or 2 days following vaccination	1 or 2 days following vaccination	N/A	No
Yes	Yes	31-45 years old	18.5-24.9 (ideal weight)	Female		Yes	Other/Unknown	Bachelor's Degree	None									01/07/2021	Moderna		What was the date of your second dose?(MM/YYYY)	02/08/2021	Moderna		What was the date of your third dose?(MM/YYYY)	10/1/2021	Moderna		I did not receive a fourth dose				Yes	Dose 1, 2 & 3			Dose 1 only			Dose 1 only	Dose 1 only		1 or 2 days following vaccination				No
Yes	Yes	31-45 years old	18.5-24.9 (ideal weight)	Female		Yes	Caucasian	Master's Degree	None									12/23/2020	Pfizer-BioNTech		What was the date of your second dose?(MM/YYYY)	01/12/2021	Pfizer-BioNTech		What was the date of your third dose?(MM/YYYY)	10/01/2021	Pfizer-BioNTech		What was the date of your fourth dose?(MM/YYYY)	5/4/2022	Moderna		Yes	Dose 1-4			Dose 1 & 2		Dose 1 only	Dose 1 only			1 or 2 days following vaccination	1 or 2 days following vaccination	1 or 2 days following vaccination	1 or 2 days following vaccination	No
Yes	Yes	31-45 years old	25-29.9 (overweight)	Female		Yes	Hispanic or Latino	Bachelor's Degree	None									01/2021	Moderna		What was the date of your second dose?(MM/YYYY)	02/2021	Moderna		What was the date of your third dose?(MM/YYYY)	11/2021	Moderna		I did not receive a fourth dose				Yes	N/A (I did not experience this side effect)			Dose 1, 2 & 3	Dose 2 & 3	Dose 2 & 3	Dose 2 & 3	N/A (I did not experience this side effect)		1 or 2 days following vaccination	1 or 2 days following vaccination	1 or 2 days following vaccination		No
Yes	Yes	46-65 years old	25-29.9 (overweight)	Female		Yes	Caucasian	Bachelor's Degree	None									12/30/2020	Pfizer-BioNTech		What was the date of your second dose?(MM/YYYY)	01/21/2021	Pfizer-BioNTech		What was the date of your third dose?(MM/YYYY)	02/28/2022	Pfizer-BioNTech		I did not receive a fourth dose				Yes	N/A (I did not experience this side effect)			Dose 1, 2 & 3	Dose 1, 2 & 3	Dose 1, 2 & 3	Dose 1, 2 & 3	Dose 1, 2 & 3		1 or 2 days following vaccination	1 or 2 days following vaccination	More than a week following vaccination		Yes	Yes	Yes
Yes	Yes	31-45 years old	18.5-24.9 (ideal weight)	Female		Yes	Caucasian	Prefer not to say	None									12/03/2021	Pfizer-BioNTech		What was the date of your second dose?(MM/YYYY)	12/302021	Pfizer-BioNTech		I did not receive a third dose								No
Yes	Yes
Yes	Yes	31-45 years old	18.5-24.9 (ideal weight)	Female		Yes	Asian	Bachelor's Degree	None									01/03/21	Moderna		What was the date of your second dose?(MM/YYYY)	2/7/21	Moderna		What was the date of your third dose?(MM/YYYY)	10/22/21	Moderna		I did not receive a fourth dose				Yes
Yes	Yes	31-45 years old	18.5-24.9 (ideal weight)	Female		Yes	Caucasian	Bachelor's Degree	IBS only		2003
Yes	Yes	31-45 years old	18.5-24.9 (ideal weight)	Female		Yes	Caucasian	Bachelor's Degree	None									04/2021	Pfizer-BioNTech		What was the date of your second dose?(MM/YYYY)	04/2021	Pfizer-BioNTech		What was the date of your third dose?(MM/YYYY)	01/2022	Pfizer-BioNTech		I did not receive a fourth dose				Yes				Dose 1, 2 & 3	Dose 1 & 2					1 or 2 days following vaccination	1 or 2 days following vaccination	1 or 2 days following vaccination	N/A	No
Yes	Yes	31-45 years old	25-29.9 (overweight)	Female		No	Two or More	Prefer not to say	None
Yes	Yes	65+ years old	18.5-24.9 (ideal weight)	Female		Yes	Caucasian	High School	None									032021	Pfizer-BioNTech		What was the date of your second dose?(MM/YYYY)	042021	Pfizer-BioNTech		What was the date of your third dose?(MM/YYYY)	102021	Pfizer-BioNTech		What was the date of your fourth dose?(MM/YYYY)	062022	Pfizer-BioNTech		Yes	N/A (I did not experience this side effect)			Dose 1 only	N/A (I did not experience this side effect)	N/A (I did not experience this side effect)	N/A (I did not experience this side effect)	N/A (I did not experience this side effect)		1 or 2 days following vaccination	1 or 2 days following vaccination	N/A	1 or 2 days following vaccination	Yes	Yes	Yes
Yes	Yes	65+ years old	18.5-24.9 (ideal weight)	Female		Yes	Caucasian	High School	None									12/2020	Pfizer-BioNTech		What was the date of your second dose?(MM/YYYY)	01/2021	Pfizer-BioNTech		What was the date of your third dose?(MM/YYYY)	10/2021	Pfizer-BioNTech		What was the date of your fourth dose?(MM/YYYY)	04/2022	Pfizer-BioNTech		No
Yes	Yes	31-45 years old	18.5-24.9 (ideal weight)	Female		No	Caucasian	Master's Degree	IBS only		2009		No	No	No	No	N/A	12/21/2020	Pfizer-BioNTech		What was the date of your second dose?(MM/YYYY)	01/11/2021	Pfizer-BioNTech		What was the date of your third dose?(MM/YYYY)	11/2021	Pfizer-BioNTech		I did not receive a fourth dose				Yes	Dose 1 & 2			Dose 2 only	Dose 2 only	N/A (I did not experience this side effect)	Dose 2 only	Dose 2 only		1 or 2 days following vaccination	1 or 2 days following vaccination	N/A	N/A	No
Yes	Yes	31-45 years old	25-29.9 (overweight)	Female		No	Prefer not to say	Trade School	IBS only		2017		No	No	No	N/A	N/A
Yes	No
Yes	Yes	31-45 years old	35-40 (obesity)	Male		Yes	Caucasian	High School	None									12/18/2020	Pfizer-BioNTech		What was the date of your second dose?(MM/YYYY)	01/2021	Pfizer-BioNTech		What was the date of your third dose?(MM/YYYY)	11/2021	Pfizer-BioNTech		I did not receive a fourth dose				Yes	Dose 2 only			Dose 2 only	Dose 2 only	Dose 2 only	Dose 2 only	Dose 2 only		1 or 2 days following vaccination	1 or 2 days following vaccination	1 or 2 days following vaccination	1 or 2 days following vaccination	Yes	No	No
Yes	Yes	16-30 years old	35-40 (obesity)	Female		No	Hispanic or Latino	High School	None									04/2021	Pfizer-BioNTech		What was the date of your second dose?(MM/YYYY)	04/2021	Pfizer-BioNTech		What was the date of your third dose?(MM/YYYY)	022022	Pfizer-BioNTech		I did not receive a fourth dose				Yes	Dose 1 only			Dose 1 only		Dose 1 only	Dose 1 only	N/A (I did not experience this side effect)		1 or 2 days following vaccination	1 or 2 days following vaccination	N/A	N/A	Yes	Yes	Yes
Yes	Yes	31-45 years old	18.5-24.9 (ideal weight)	Female		No	Caucasian	Prefer not to say	None									05/2022	Pfizer-BioNTech		What was the date of your second dose?(MM/YYYY)	06/2022	Pfizer-BioNTech		I did not receive a third dose								Yes	Dose 1 & 2			Dose 1 & 2	Dose 1 & 2	Dose 1 & 2	Dose 1 & 2	Dose 1 & 2		3-7 days following vaccination	3-7 days following vaccination			Yes	Yes	Yes
Yes	Yes	31-45 years old	18.5-24.9 (ideal weight)	Female		Yes	Hispanic or Latino	Prefer not to say	None									01/2021	Pfizer-BioNTech		What was the date of your second dose?(MM/YYYY)	02/2021	Pfizer-BioNTech		What was the date of your third dose?(MM/YYYY)	02/2022	Pfizer-BioNTech		I did not receive a fourth dose				No
Yes	Yes	46-65 years old	35-40 (obesity)	Female		No	African American	High School	None									04/2020	Pfizer-BioNTech		What was the date of your second dose?(MM/YYYY)	5/2022	Pfizer-BioNTech		I did not receive a third dose								No
Yes	Yes	31-45 years old	35-40 (obesity)	Female		Yes	Caucasian	Master's Degree	IBS only		2008		No	No	No		N/A	12/2020	Moderna		What was the date of your second dose?(MM/YYYY)	01/2021	Moderna		What was the date of your third dose?(MM/YYYY)	12/2021	Moderna		I did not receive a fourth dose				Yes	Dose 1 & 2			Dose 1 & 2	Dose 1 & 2	Dose 1 only				1 or 2 days following vaccination	1 or 2 days following vaccination	1 or 2 days following vaccination		No
Yes	Yes	16-30 years old	18.5-24.9 (ideal weight)	Female		No	Caucasian	Bachelor's Degree	None									03/30/2021	Pfizer-BioNTech		What was the date of your second dose?(MM/YYYY)	04/20/2021	Pfizer-BioNTech		What was the date of your third dose?(MM/YYYY)	12/16/2021	Pfizer-BioNTech		I did not receive a fourth dose				No
Yes	Yes	31-45 years old	35-40 (obesity)	Female		No	Caucasian	Bachelor's Degree	None									01/31/2021	Moderna		What was the date of your second dose?(MM/YYYY)	03/032021	Moderna		What was the date of your third dose?(MM/YYYY)	12/15/2021	Moderna		I did not receive a fourth dose				Yes	Dose 1, 2 & 3			Dose 1, 2 & 3	Dose 1 & 2	Dose 1 & 2	Dose 1 only	Dose 1 only		1 or 2 days following vaccination	1 or 2 days following vaccination	1 or 2 days following vaccination		No
Yes	Yes
Yes	Yes	46-65 years old	18.5-24.9 (ideal weight)	Female		Yes	Caucasian	Bachelor's Degree	IBS only		2005		No	No	No		N/A	078/2021	Pfizer-BioNTech		What was the date of your second dose?(MM/YYYY)	08/21	Pfizer-BioNTech		What was the date of your third dose?(MM/YYYY)	03/22	Pfizer-BioNTech		I did not receive a fourth dose				Yes	N/A (I did not experience this side effect)			Dose 3 only	N/A (I did not experience this side effect)	Dose 3 only	Dose 3 only	Dose 3 only		N/A	N/A	1 or 2 days following vaccination		No
Yes	Yes	46-65 years old	30-34.9 (moderate obesity)	Female		Yes	Caucasian	Ph.D. or higher	IBS only		2016		No	No	No	N/A	N/A	03/2021	Pfizer-BioNTech		What was the date of your second dose?(MM/YYYY)	04/2021	Pfizer-BioNTech		What was the date of your third dose?(MM/YYYY)	11/2021	Pfizer-BioNTech		I did not receive a fourth dose				Yes	Dose 1, 2 & 3			Dose 2 & 3	Dose 2 & 3	Dose 2 & 3	Dose 2 & 3	Dose 2 & 3		1 or 2 days following vaccination	1 or 2 days following vaccination	1 or 2 days following vaccination	N/A	No
Yes	Yes	46-65 years old	30-34.9 (moderate obesity)	Prefer not to say		Yes	Prefer not to say	Ph.D. or higher	None									12/2020	Pfizer-BioNTech		What was the date of your second dose?(MM/YYYY)	01/2021	Pfizer-BioNTech		What was the date of your third dose?(MM/YYYY)	10/2021	Pfizer-BioNTech		What was the date of your fourth dose?(MM/YYYY)	06/2022	Pfizer-BioNTech		Yes	Dose 1-4			Dose 2, 3 & 4	N/A (I did not experience this side effect)	Dose 2, 3 & 4	Dose 2, 3 & 4	N/A (I did not experience this side effect)		3-7 days following vaccination	3-7 days following vaccination	3-7 days following vaccination	3-7 days following vaccination	No
Yes	Yes	31-45 years old	18.5-24.9 (ideal weight)	Male		Yes	Caucasian	Ph.D. or higher	None									12/2020	Pfizer-BioNTech		What was the date of your second dose?(MM/YYYY)	01/2021	Pfizer-BioNTech		What was the date of your third dose?(MM/YYYY)	09/2021	Pfizer-BioNTech		I did not receive a fourth dose				No
Yes	Yes	16-30 years old	More than 40 (morbidly obese)	Female		No	Caucasian	Bachelor's Degree	None									02/01/2021	Pfizer-BioNTech		What was the date of your second dose?(MM/YYYY)	02/27/2021	Pfizer-BioNTech		What was the date of your third dose?(MM/YYYY)	09/10/2021	Pfizer-BioNTech		I did not receive a fourth dose				Yes	Dose 1, 2 & 3			N/A (I did not experience this side effect)	N/A (I did not experience this side effect)	Dose 1, 2 & 3	N/A (I did not experience this side effect)	N/A (I did not experience this side effect)		1 or 2 days following vaccination	1 or 2 days following vaccination	1 or 2 days following vaccination	N/A	No
Yes	Yes	31-45 years old	25-29.9 (overweight)	Female		Yes	Caucasian	Bachelor's Degree	None									12/2020	Pfizer-BioNTech		What was the date of your second dose?(MM/YYYY)	01/2021	Pfizer-BioNTech		What was the date of your third dose?(MM/YYYY)	12/2021	Pfizer-BioNTech		I did not receive a fourth dose				Yes	Dose 1, 2 & 3			Dose 1, 2 & 3	N/A (I did not experience this side effect)	N/A (I did not experience this side effect)	N/A (I did not experience this side effect)	Dose 1 & 2		1 or 2 days following vaccination	1 or 2 days following vaccination	1 or 2 days following vaccination		No
Yes
Yes	Yes	65+ years old	25-29.9 (overweight)	Male		No	African American	Master's Degree	None									01/06/2021	Moderna		What was the date of your second dose?(MM/YYYY)	02/05/2021	Moderna		What was the date of your third dose?(MM/YYYY)	10/25/2021	Moderna		What was the date of your fourth dose?(MM/YYYY)	05/11/2022			Yes	Dose 4 only			Dose 4 only									1 or 2 days following vaccination	No
Yes	Yes	31-45 years old	18.5-24.9 (ideal weight)	Female		No	Caucasian	Master's Degree	None									12/2020	Pfizer-BioNTech		What was the date of your second dose?(MM/YYYY)	3/2020	Pfizer-BioNTech		What was the date of your third dose?(MM/YYYY)	082021	Pfizer-BioNTech		I did not receive a fourth dose				Yes	Dose 1, 2 & 3			Dose 1 & 2	N/A (I did not experience this side effect)	N/A (I did not experience this side effect)	Dose 1 only	N/A (I did not experience this side effect)		1 or 2 days following vaccination	1 or 2 days following vaccination	1 or 2 days following vaccination	N/A	No
Yes	Yes	31-45 years old	18.5-24.9 (ideal weight)	Female		No	Caucasian	Master's Degree	None									12/2020	Pfizer-BioNTech		What was the date of your second dose?(MM/YYYY)	01/2021	Pfizer-BioNTech		What was the date of your third dose?(MM/YYYY)	8/2021	Pfizer-BioNTech		I did not receive a fourth dose				No
Yes	Yes	46-65 years old	25-29.9 (overweight)	Female		Yes	Caucasian	Ph.D. or higher	None									12/2020	Pfizer-BioNTech		What was the date of your second dose?(MM/YYYY)	01/2022	Pfizer-BioNTech		What was the date of your third dose?(MM/YYYY)	10/2022	Pfizer-BioNTech		I did not receive a fourth dose				Yes	Dose 1 & 2			Dose 1 & 2	N/A (I did not experience this side effect)	N/A (I did not experience this side effect)	N/A (I did not experience this side effect)	N/A (I did not experience this side effect)		3-7 days following vaccination	1 or 2 days following vaccination	N/A	N/A	No
Yes	Yes	65+ years old	25-29.9 (overweight)	Female		Yes	Caucasian	Ph.D. or higher	IBS only		2015		Yes	Yes	Yes		N/A	12/20	Pfizer-BioNTech		What was the date of your second dose?(MM/YYYY)	1/21	Pfizer-BioNTech		What was the date of your third dose?(MM/YYYY)	10/21	Pfizer-BioNTech		I did not receive a fourth dose				No
Yes	Yes	31-45 years old	18.5-24.9 (ideal weight)	Female		Yes	Caucasian	Master's Degree	None									03/2021	Pfizer-BioNTech		What was the date of your second dose?(MM/YYYY)	04/2021	Pfizer-BioNTech		What was the date of your third dose?(MM/YYYY)	10/2022	Moderna		I did not receive a fourth dose				No
Yes	Yes	46-65 years old	25-29.9 (overweight)	Female		Yes	Caucasian	Bachelor's Degree	None									12/2020	Pfizer-BioNTech		What was the date of your second dose?(MM/YYYY)	01/2021	Pfizer-BioNTech		What was the date of your third dose?(MM/YYYY)	09/2021	Pfizer-BioNTech		What was the date of your fourth dose?(MM/YYYY)	04/2022	Pfizer-BioNTech		No
Yes	Yes	16-30 years old	18.5-24.9 (ideal weight)	Male		No	African American	Prefer not to say	None
Yes	Yes	31-45 years old	25-29.9 (overweight)	Female		Yes	Caucasian	Bachelor's Degree	None									08/2021	Moderna		What was the date of your second dose?(MM/YYYY)	03/2022	Moderna		I did not receive a third dose								Yes	Dose 1 only			Dose 1 & 2	Dose 1 & 2	Dose 1 & 2	Dose 1 & 2	Dose 1 only		3-7 days following vaccination	1 or 2 days following vaccination			Yes
Yes	Yes	31-45 years old	25-29.9 (overweight)	Female		Yes	Caucasian	Ph.D. or higher	None									01/2021	Pfizer-BioNTech		What was the date of your second dose?(MM/YYYY)	02/2021	Pfizer-BioNTech		What was the date of your third dose?(MM/YYYY)	10/2021	Pfizer-BioNTech		I did not receive a fourth dose				Yes	Dose 1, 2 & 3			Dose 2 only	N/A (I did not experience this side effect)	N/A (I did not experience this side effect)	N/A (I did not experience this side effect)	N/A (I did not experience this side effect)		1 or 2 days following vaccination	1 or 2 days following vaccination	N/A	N/A	No
Yes	Yes	46-65 years old	25-29.9 (overweight)	Female		Yes	Caucasian	Master's Degree	IBS only		1989?- I was 16	Have not been officially diagnosed- just COLITIS- always "inflammed"	Yes	Yes	Yes		Yes	01/2021	Pfizer-BioNTech		What was the date of your second dose?(MM/YYYY)	02/2021	Pfizer-BioNTech		What was the date of your third dose?(MM/YYYY)	01/2022	Moderna		I did not receive a fourth dose				Yes	Dose 1, 2 & 3			Dose 1, 2 & 3	Dose 1 only	Dose 1, 2 & 3	Dose 1, 2 & 3	Dose 1 & 2		1 or 2 days following vaccination	1 or 2 days following vaccination	1 or 2 days following vaccination		Yes	Yes	Yes
Yes	Yes	46-65 years old	25-29.9 (overweight)	Female		No	Caucasian	Bachelor's Degree	None									12/2020	Pfizer-BioNTech		What was the date of your second dose?(MM/YYYY)	02/2021	Pfizer-BioNTech		What was the date of your third dose?(MM/YYYY)	09/2021	Pfizer-BioNTech		I did not receive a fourth dose				Yes	Dose 1, 2 & 3			Dose 1 only	N/A (I did not experience this side effect)	N/A (I did not experience this side effect)	N/A (I did not experience this side effect)	N/A (I did not experience this side effect)		1 or 2 days following vaccination	1 or 2 days following vaccination	1 or 2 days following vaccination	N/A	No
Yes	Yes	31-45 years old	25-29.9 (overweight)	Male		Yes	Caucasian	Ph.D. or higher	None									12/2020	Moderna		What was the date of your second dose?(MM/YYYY)	1/2021	Moderna		What was the date of your third dose?(MM/YYYY)	11/2021	Moderna		I did not receive a fourth dose				No
Yes	Yes	46-65 years old	18.5-24.9 (ideal weight)	Female		Yes	Caucasian	Master's Degree	None									12/2020	Pfizer-BioNTech		What was the date of your second dose?(MM/YYYY)	1/2021	Pfizer-BioNTech		What was the date of your third dose?(MM/YYYY)	10/2021	Pfizer-BioNTech		What was the date of your fourth dose?(MM/YYYY)	4/2022	Moderna		Yes	Dose 1-4			Dose 2, 3 & 4	Dose 2, 3 & 4	N/A (I did not experience this side effect)	Dose 2, 3 & 4	Dose 2, 3 & 4		N/A	1 or 2 days following vaccination	1 or 2 days following vaccination	1 or 2 days following vaccination	No
Yes	Yes
Yes	Yes	46-65 years old	30-34.9 (moderate obesity)	Female		No	Caucasian	Bachelor's Degree	None									12/2020	Pfizer-BioNTech		What was the date of your second dose?(MM/YYYY)	01/2021	Pfizer-BioNTech		What was the date of your third dose?(MM/YYYY)	10/2021	Pfizer-BioNTech		I did not receive a fourth dose				Yes	Dose 1, 2 & 3			Dose 1 & 2	Dose 1 & 2	N/A (I did not experience this side effect)	Dose 1 & 2	Dose 1 & 2		3-7 days following vaccination	3-7 days following vaccination	N/A	N/A	No
Yes	Yes	31-45 years old	25-29.9 (overweight)	Female		No	Caucasian	Trade School	None									04/2021	Pfizer-BioNTech		What was the date of your second dose?(MM/YYYY)	05/2021	Pfizer-BioNTech		What was the date of your third dose?(MM/YYYY)	12/2021	Pfizer-BioNTech		I did not receive a fourth dose				Yes	Dose 1, 2 & 3			Dose 1, 2 & 3	Dose 1, 2 & 3	Dose 1, 2 & 3	Dose 1, 2 & 3	N/A (I did not experience this side effect)		3-7 days following vaccination	3-7 days following vaccination	1 or 2 days following vaccination	N/A	Yes	No	Yes
Yes	Yes	16-30 years old	18.5-24.9 (ideal weight)	Male		Yes	Caucasian	Master's Degree	None									01/2021	Moderna		What was the date of your second dose?(MM/YYYY)	02/2021	Moderna		What was the date of your third dose?(MM/YYYY)	10/2021	Moderna		I did not receive a fourth dose				Yes	Dose 1, 2 & 3			Dose 1, 2 & 3	Dose 1, 2 & 3	Dose 1, 2 & 3	Dose 1, 2 & 3	Dose 1, 2 & 3		1 or 2 days following vaccination	1 or 2 days following vaccination	1 or 2 days following vaccination	N/A	No
Yes	Yes	46-65 years old	25-29.9 (overweight)	Female		Yes	Caucasian	Bachelor's Degree	None									4/2/21	Pfizer-BioNTech		What was the date of your second dose?(MM/YYYY)	4/30/21	Pfizer-BioNTech		What was the date of your third dose?(MM/YYYY)	12/1/21	Pfizer-BioNTech		I did not receive a fourth dose				No
Yes
Yes	Yes	65+ years old	25-29.9 (overweight)	Female		Yes	Caucasian	Prefer not to say	None									12/2020	Pfizer-BioNTech		What was the date of your second dose?(MM/YYYY)	01/2021	Pfizer-BioNTech		What was the date of your third dose?(MM/YYYY)	09/2021	Pfizer-BioNTech		What was the date of your fourth dose?(MM/YYYY)	04/2022	Pfizer-BioNTech		Yes	Dose 1-4			N/A (I did not experience this side effect)	N/A (I did not experience this side effect)	N/A (I did not experience this side effect)	N/A (I did not experience this side effect)	N/A (I did not experience this side effect)		3-7 days following vaccination	3-7 days following vaccination	3-7 days following vaccination	3-7 days following vaccination	No
Yes	Yes	46-65 years old	25-29.9 (overweight)	Female		No	Caucasian	Master's Degree	None									01/02/2021	Moderna		What was the date of your second dose?(MM/YYYY)	01/30/2021	Moderna		What was the date of your third dose?(MM/YYYY)	11/2021	Moderna		What was the date of your fourth dose?(MM/YYYY)	05/2022	Moderna		Yes	Dose 1-4			Dose 1-4	Dose 1-4		Dose 1 only	Dose 1 only		3-7 days following vaccination	1 or 2 days following vaccination	1 or 2 days following vaccination	1 or 2 days following vaccination	No
Yes	Yes	16-30 years old	25-29.9 (overweight)	Female		No	Hispanic or Latino	Bachelor's Degree	None									01/2021	Moderna		What was the date of your second dose?(MM/YYYY)	02/2021	Moderna		What was the date of your third dose?(MM/YYYY)	11/2021	Moderna		I did not receive a fourth dose				Yes	Dose 1, 2 & 3			Dose 1, 2 & 3	Dose 1, 2 & 3	Dose 1, 2 & 3	Dose 1, 2 & 3	Dose 1, 2 & 3		1 or 2 days following vaccination	1 or 2 days following vaccination	1 or 2 days following vaccination	N/A	No
Yes	Yes	46-65 years old	18.5-24.9 (ideal weight)	Female		No	Caucasian	Master's Degree	None									12/28/2020	Pfizer-BioNTech		What was the date of your second dose?(MM/YYYY)	01/14/2021	Pfizer-BioNTech		What was the date of your third dose?(MM/YYYY)	10/07/2021	Pfizer-BioNTech		I did not receive a fourth dose				Yes	Dose 1 only			Dose 2 only	Dose 2 only	N/A (I did not experience this side effect)	Dose 2 only	N/A (I did not experience this side effect)		1 or 2 days following vaccination	1 or 2 days following vaccination	N/A	N/A	No
Yes	Yes	31-45 years old	18.5-24.9 (ideal weight)	Female		Yes	Asian	Master's Degree	None									12/2020	Pfizer-BioNTech		What was the date of your second dose?(MM/YYYY)	01/2021	Pfizer-BioNTech		What was the date of your third dose?(MM/YYYY)	10/2021	Pfizer-BioNTech		I did not receive a fourth dose				Yes	Dose 1, 2 & 3			Dose 1, 2 & 3	Dose 1, 2 & 3	Dose 1, 2 & 3	Dose 1, 2 & 3	Dose 3 only		1 or 2 days following vaccination	1 or 2 days following vaccination	1 or 2 days following vaccination		No
Yes	Yes	31-45 years old	18.5-24.9 (ideal weight)	Female		Yes	Caucasian	Bachelor's Degree	None									02/2021	Moderna		What was the date of your second dose?(MM/YYYY)	03/2021	Moderna		What was the date of your third dose?(MM/YYYY)	12/2021	Johnson & Johnson		I did not receive a fourth dose				Yes	Dose 1, 2 & 3			Dose 2 & 3	Dose 2 & 3	Dose 2 & 3	Dose 2 & 3	Dose 2 only		1 or 2 days following vaccination	3-7 days following vaccination	1 or 2 days following vaccination		Yes
Yes	Yes	31-45 years old	18.5-24.9 (ideal weight)	Female		Yes	Caucasian	Master's Degree	None									01/2021	Moderna		What was the date of your second dose?(MM/YYYY)	02/2021	Moderna		What was the date of your third dose?(MM/YYYY)	11/2021	Moderna		I did not receive a fourth dose				Yes	Dose 1, 2 & 3			Dose 1, 2 & 3	N/A (I did not experience this side effect)	N/A (I did not experience this side effect)	N/A (I did not experience this side effect)	N/A (I did not experience this side effect)		1 or 2 days following vaccination	1 or 2 days following vaccination	1 or 2 days following vaccination	N/A	No
Yes	Yes	46-65 years old	18.5-24.9 (ideal weight)	Female		No	Caucasian	Bachelor's Degree	None									03/2021	Johnson & Johnson		I did not receive a second dose												Yes	N/A (I did not experience this side effect)			Dose 1, 3 & 4	Dose 1, 3 & 4	Dose 1 only	N/A (I did not experience this side effect)	N/A (I did not experience this side effect)		1 or 2 days following vaccination	N/A	1 or 2 days following vaccination		No
Yes	Yes	46-65 years old	More than 40 (morbidly obese)	Female		No	Caucasian	High School	None									12/31/2020	Moderna		What was the date of your second dose?(MM/YYYY)	01/29/2021	Moderna		What was the date of your third dose?(MM/YYYY)	11/29/2021	Moderna		What was the date of your fourth dose?(MM/YYYY)	04/05/2022	Moderna		No
Yes	Yes	16-30 years old	18.5-24.9 (ideal weight)	Female		No	Caucasian	Bachelor's Degree	None									1/29/21	Pfizer-BioNTech		What was the date of your second dose?(MM/YYYY)	2/19/21	Pfizer-BioNTech		What was the date of your third dose?(MM/YYYY)	1/19/22	Pfizer-BioNTech		I did not receive a fourth dose				Yes
Yes	Yes	31-45 years old	25-29.9 (overweight)	Female		Yes	Caucasian	Bachelor's Degree	None									01/22/2020	Pfizer-BioNTech		What was the date of your second dose?(MM/YYYY)	01/12/2021	Pfizer-BioNTech		What was the date of your third dose?(MM/YYYY)	10/09/2021	Pfizer-BioNTech		I did not receive a fourth dose				Yes	Dose 1, 2 & 3			Dose 1, 2 & 3	N/A (I did not experience this side effect)	Dose 1 only	Dose 2 only	Dose 2 only		3-7 days following vaccination	1 or 2 days following vaccination	1 or 2 days following vaccination	N/A	Yes
Yes	Yes	16-30 years old	25-29.9 (overweight)	Female		No	Caucasian	Bachelor's Degree	None									01/2021	Pfizer-BioNTech		What was the date of your second dose?(MM/YYYY)	02/2021	Pfizer-BioNTech		What was the date of your third dose?(MM/YYYY)	12/2021	Pfizer-BioNTech		I did not receive a fourth dose				Yes	N/A (I did not experience this side effect)			Dose 3 only	Dose 3 only	Dose 3 only	Dose 3 only	Dose 3 only		N/A	N/A	3-7 days following vaccination		Yes	No	No
Yes	Yes	46-65 years old	25-29.9 (overweight)	Female		No	Caucasian	Master's Degree	None									12/2020	Pfizer-BioNTech		What was the date of your second dose?(MM/YYYY)	01/2021	Pfizer-BioNTech		What was the date of your third dose?(MM/YYYY)	09/2021	Pfizer-BioNTech		I did not receive a fourth dose				Yes	N/A (I did not experience this side effect)			N/A (I did not experience this side effect)	N/A (I did not experience this side effect)	N/A (I did not experience this side effect)	N/A (I did not experience this side effect)	N/A (I did not experience this side effect)						Yes
Yes	Yes	65+ years old	18.5-24.9 (ideal weight)	Female		Yes	Caucasian	Bachelor's Degree	None									12/18/21	Pfizer-BioNTech		What was the date of your second dose?(MM/YYYY)	01/5/2021	Pfizer-BioNTech		What was the date of your third dose?(MM/YYYY)	09/28/2021	Pfizer-BioNTech		What was the date of your fourth dose?(MM/YYYY)	04/21/2022	Pfizer-BioNTech		Yes	Dose 1 & 4			Dose 1 only	N/A (I did not experience this side effect)	Dose 1 & 4	N/A (I did not experience this side effect)	N/A (I did not experience this side effect)		1 or 2 days following vaccination	N/A	N/A	1 or 2 days following vaccination	No
Yes	Yes	46-65 years old	30-34.9 (moderate obesity)	Female		No	Caucasian	Bachelor's Degree	None									02/2021	Johnson & Johnson		What was the date of your second dose?(MM/YYYY)	11/21	Pfizer-BioNTech		What was the date of your third dose?(MM/YYYY)	04/22	Pfizer-BioNTech		I did not receive a fourth dose				No
Yes	Yes	31-45 years old	18.5-24.9 (ideal weight)	Female		Yes	Caucasian	Master's Degree	None									12/2020	Pfizer-BioNTech		What was the date of your second dose?(MM/YYYY)	01/2021	Pfizer-BioNTech		What was the date of your third dose?(MM/YYYY)	10/2021	Pfizer-BioNTech		I did not receive a fourth dose				Yes	Dose 2 only									N/A	1 or 2 days following vaccination	N/A	N/A	No
Yes	Yes	16-30 years old	25-29.9 (overweight)	Female		Yes	Caucasian	Ph.D. or higher	None									12/2020	Pfizer-BioNTech		What was the date of your second dose?(MM/YYYY)	01/2021	Pfizer-BioNTech		What was the date of your third dose?(MM/YYYY)	09/2021	Pfizer-BioNTech		I did not receive a fourth dose				Yes	Dose 1, 2 & 3			Dose 3 only	N/A (I did not experience this side effect)	Dose 3 only	Dose 3 only	N/A (I did not experience this side effect)		3-7 days following vaccination	3-7 days following vaccination	1 or 2 days following vaccination	N/A	No
Yes	Yes	46-65 years old	25-29.9 (overweight)	Female		Yes	Hispanic or Latino	Bachelor's Degree	None									12/ 2020	Pfizer-BioNTech		What was the date of your second dose?(MM/YYYY)	01/2021	Pfizer-BioNTech		What was the date of your third dose?(MM/YYYY)	12/2021	Pfizer-BioNTech		I did not receive a fourth dose				Yes	Dose 1, 2 & 3			Dose 1, 2 & 3	Dose 1, 2 & 3	Dose 1, 2 & 3	Dose 3 only	Dose 3 only		1 or 2 days following vaccination	1 or 2 days following vaccination	1 or 2 days following vaccination	N/A	No
Yes	Yes	16-30 years old	18.5-24.9 (ideal weight)	Male		No	Caucasian	Prefer not to say	None									07/2021	Moderna		What was the date of your second dose?(MM/YYYY)	08/21	Moderna		What was the date of your third dose?(MM/YYYY)	01/2022	Moderna		I did not receive a fourth dose				Yes	Dose 2 & 3			Dose 2 & 3	Dose 2 & 3	N/A (I did not experience this side effect)	Dose 2 & 3	Dose 2 & 3		N/A	1 or 2 days following vaccination	1 or 2 days following vaccination	N/A	Yes	Yes	Yes
Yes	Yes	16-30 years old	18.5-24.9 (ideal weight)	Male		No	Asian	Ph.D. or higher	None									12/2020	Pfizer-BioNTech		What was the date of your second dose?(MM/YYYY)	1/2021	Pfizer-BioNTech		What was the date of your third dose?(MM/YYYY)	12/2021	Pfizer-BioNTech		I did not receive a fourth dose				No
Yes	Yes	16-30 years old	25-29.9 (overweight)	Female		No	Caucasian	Master's Degree	IBS only		2018		Yes	Yes	Yes		No	12/2020	Pfizer-BioNTech		What was the date of your second dose?(MM/YYYY)	01/2021	Pfizer-BioNTech		What was the date of your third dose?(MM/YYYY)	10/2021	Pfizer-BioNTech		I did not receive a fourth dose				Yes	Dose 1, 2 & 3			Dose 2 only	Dose 2 only	Dose 2 only	Dose 2 only	Dose 2 only		N/A	1 or 2 days following vaccination	1 or 2 days following vaccination		No
Yes	Yes	46-65 years old	18.5-24.9 (ideal weight)	Male		Yes	Caucasian	Ph.D. or higher	None									02/2021	Pfizer-BioNTech		What was the date of your second dose?(MM/YYYY)	04/2021	Pfizer-BioNTech		What was the date of your third dose?(MM/YYYY)	12/2021	Moderna		I did not receive a fourth dose				Yes	Dose 1, 2 & 3			Dose 2 & 3	N/A (I did not experience this side effect)	N/A (I did not experience this side effect)	N/A (I did not experience this side effect)	N/A (I did not experience this side effect)		N/A	1 or 2 days following vaccination	1 or 2 days following vaccination	N/A	No
Yes	Yes	16-30 years old	18.5-24.9 (ideal weight)	Female		No	Caucasian	Bachelor's Degree	None									12/30/2020	Pfizer-BioNTech		What was the date of your second dose?(MM/YYYY)	1/22/2021	Pfizer-BioNTech		What was the date of your third dose?(MM/YYYY)	1/26/2022	Moderna		I did not receive a fourth dose				No
Yes	Yes	31-45 years old	25-29.9 (overweight)	Female		No	Caucasian	Bachelor's Degree	IBS only		2022		Yes	Yes	Yes	N/A	Yes	02/021	Pfizer-BioNTech		What was the date of your second dose?(MM/YYYY)	02/2021	Pfizer-BioNTech		What was the date of your third dose?(MM/YYYY)	09/2021	Pfizer-BioNTech		I did not receive a fourth dose				No
Yes	Yes	31-45 years old	25-29.9 (overweight)	Prefer not to say		No	Prefer not to say	Prefer not to say	None
Yes	Yes	31-45 years old	35-40 (obesity)	Female		Yes	Caucasian	Ph.D. or higher	IBS only		2004		No	No	No	N/A	Yes	12/2020	Pfizer-BioNTech		What was the date of your second dose?(MM/YYYY)	01/2021	Pfizer-BioNTech		What was the date of your third dose?(MM/YYYY)	10/2021	Pfizer-BioNTech		I did not receive a fourth dose				Yes	Dose 1, 2 & 3			Dose 1, 2 & 3	Dose 1, 2 & 3	Dose 1, 2 & 3	Dose 1, 2 & 3	N/A (I did not experience this side effect)		1 or 2 days following vaccination	1 or 2 days following vaccination	1 or 2 days following vaccination	N/A	No
Yes	Yes	46-65 years old	30-34.9 (moderate obesity)	Female		Yes	Caucasian	Ph.D. or higher	None									12/2020	Pfizer-BioNTech		What was the date of your second dose?(MM/YYYY)	01/08/2021	Pfizer-BioNTech		What was the date of your third dose?(MM/YYYY)	10/2021	Pfizer-BioNTech		What was the date of your fourth dose?(MM/YYYY)	05/2022	Moderna		Yes	Dose 1-4			Dose 1-4	N/A (I did not experience this side effect)	N/A (I did not experience this side effect)	N/A (I did not experience this side effect)	N/A (I did not experience this side effect)		1 or 2 days following vaccination	1 or 2 days following vaccination	1 or 2 days following vaccination	1 or 2 days following vaccination	No
Yes	Yes	46-65 years old	25-29.9 (overweight)	Female		Yes	Caucasian	Ph.D. or higher	IBS only		1984		No	No	No	No	N/A	01/2021	Moderna		What was the date of your second dose?(MM/YYYY)	02/2021	Moderna		What was the date of your third dose?(MM/YYYY)	08/2021	Moderna		What was the date of your fourth dose?(MM/YYYY)	05/2022	Moderna		Yes	Dose 1-4			Dose 1-4	Dose 1-4	N/A (I did not experience this side effect)	N/A (I did not experience this side effect)	N/A (I did not experience this side effect)		1 or 2 days following vaccination	1 or 2 days following vaccination	1 or 2 days following vaccination	1 or 2 days following vaccination	No
Yes	Yes	65+ years old	35-40 (obesity)	Female		Yes	Caucasian	Ph.D. or higher	None									3/19/2021	Moderna		What was the date of your second dose?(MM/YYYY)	4/21/2021	Moderna		What was the date of your third dose?(MM/YYYY)	11/2021	Moderna		What was the date of your fourth dose?(MM/YYYY)	6/2022	Moderna		Yes	Dose 1-4			Dose 2, 3 & 4	Dose 2, 3 & 4	Dose 2, 3 & 4	Dose 3 & 4	Dose 2, 3 & 4		N/A	1 or 2 days following vaccination	1 or 2 days following vaccination	3-7 days following vaccination	No
Yes	Yes	16-30 years old	25-29.9 (overweight)	Female		No	Caucasian	Bachelor's Degree	None									12/30/2020	Pfizer-BioNTech		What was the date of your second dose?(MM/YYYY)	04/12/2021	Pfizer-BioNTech		What was the date of your third dose?(MM/YYYY)	01/31/22	Pfizer-BioNTech		I did not receive a fourth dose				Yes
Yes	Yes	46-65 years old	18.5-24.9 (ideal weight)	Female		Yes	Caucasian	Master's Degree	None									12/2020	Pfizer-BioNTech		What was the date of your second dose?(MM/YYYY)	02/2021	Pfizer-BioNTech		What was the date of your third dose?(MM/YYYY)	10/2021	Pfizer-BioNTech		I did not receive a fourth dose				No
Yes	Yes	65+ years old	18.5-24.9 (ideal weight)	Female		Yes	Caucasian	Bachelor's Degree	IBS only		2022		No	No	No	No	No	12/2020	Pfizer-BioNTech		What was the date of your second dose?(MM/YYYY)	05/2021
Yes	Yes	46-65 years old	30-34.9 (moderate obesity)	Female		Yes	Caucasian	Master's Degree	None									12/28/20	Pfizer-BioNTech		What was the date of your second dose?(MM/YYYY)	01/14/2021	Pfizer-BioNTech		What was the date of your third dose?(MM/YYYY)	not sure	Pfizer-BioNTech		I did not receive a fourth dose				No
Yes	Yes	46-65 years old	25-29.9 (overweight)	Female		Yes	Caucasian	Master's Degree	None									12/31/2020	Pfizer-BioNTech		What was the date of your second dose?(MM/YYYY)	1/21/2021	Pfizer-BioNTech		What was the date of your third dose?(MM/YYYY)	04/30/2021	Pfizer-BioNTech		I did not receive a fourth dose				Yes	Dose 1 only			Dose 2 only	N/A (I did not experience this side effect)	Dose 2 only	N/A (I did not experience this side effect)	N/A (I did not experience this side effect)		1 or 2 days following vaccination	1 or 2 days following vaccination			No
Yes	Yes	31-45 years old	35-40 (obesity)	Female		No	Caucasian	High School	None									01/18/2021	Moderna		What was the date of your second dose?(MM/YYYY)	02/22/2021	Moderna		What was the date of your third dose?(MM/YYYY)	09/22/2021	Moderna		I did not receive a fourth dose				Yes	Dose 1 only			Dose 1 & 2	Dose 2 only	N/A (I did not experience this side effect)	N/A (I did not experience this side effect)	N/A (I did not experience this side effect)		1 or 2 days following vaccination	1 or 2 days following vaccination	N/A	N/A	Yes
Yes	Yes	31-45 years old	18.5-24.9 (ideal weight)	Female		Yes	Hispanic or Latino	Ph.D. or higher	None									12/28/2020	Pfizer-BioNTech		What was the date of your second dose?(MM/YYYY)	01/14/2021	Pfizer-BioNTech		What was the date of your third dose?(MM/YYYY)	10/20/2021	Pfizer-BioNTech		I did not receive a fourth dose				No
Yes	Yes	31-45 years old	30-34.9 (moderate obesity)	Female		Yes	Two or More	High School	None									02/2020	Moderna		What was the date of your second dose?(MM/YYYY)	042020	Moderna		I did not receive a third dose								Yes	Dose 1 & 2			Dose 1 & 2	Dose 1 & 2	Dose 1 & 2	Dose 2 only	Dose 2 only		1 or 2 days following vaccination	1 or 2 days following vaccination			Yes	No	Yes
Yes	Yes	31-45 years old	25-29.9 (overweight)	Female		Yes	Caucasian	Bachelor's Degree	None									01/09/2021	Moderna		What was the date of your second dose?(MM/YYYY)	02/06/2021	Moderna		What was the date of your third dose?(MM/YYYY)	12/17/21	Moderna		I did not receive a fourth dose				No
Yes	Yes	46-65 years old	More than 40 (morbidly obese)	Female		Yes	Caucasian	High School	None									12/2020	Pfizer-BioNTech		What was the date of your second dose?(MM/YYYY)	01/2021	Pfizer-BioNTech		What was the date of your third dose?(MM/YYYY)	10/21			I did not receive a fourth dose				No
Yes	Yes	31-45 years old	18.5-24.9 (ideal weight)	Female		No	African American	Trade School	None									09/2021	Pfizer-BioNTech		What was the date of your second dose?(MM/YYYY)	03/2022	Pfizer-BioNTech		I did not receive a third dose								Yes	N/A (I did not experience this side effect)			N/A (I did not experience this side effect)	N/A (I did not experience this side effect)	N/A (I did not experience this side effect)	Dose 1 only	N/A (I did not experience this side effect)		1 or 2 days following vaccination	N/A	N/A	N/A	Yes		Yes
Yes	Yes	31-45 years old	18.5-24.9 (ideal weight)	Female		Yes	Caucasian	Master's Degree	IBS only		2000		Yes	Yes	Yes		N/A	12/2020	Pfizer-BioNTech		What was the date of your second dose?(MM/YYYY)	01/2021	Pfizer-BioNTech		What was the date of your third dose?(MM/YYYY)	10/2021	Pfizer-BioNTech		I did not receive a fourth dose				Yes	Dose 2 & 3			Dose 1, 2 & 3	Dose 1 & 2	Dose 1, 2 & 3	Dose 1 & 2	Dose 1, 2 & 3		1 or 2 days following vaccination	1 or 2 days following vaccination	1 or 2 days following vaccination		Yes	Yes	Yes
Yes	Yes	46-65 years old	30-34.9 (moderate obesity)	Female		Yes	Caucasian	Master's Degree	None									1/7/21	Moderna		What was the date of your second dose?(MM/YYYY)	2/4/21	Moderna		What was the date of your third dose?(MM/YYYY)	12/17/21	Moderna		I did not receive a fourth dose				Yes	Dose 1, 2 & 3			Dose 1, 2 & 3	Dose 1, 2 & 3	Dose 1, 2 & 3	Dose 1, 2 & 3	Dose 1 & 2		1 or 2 days following vaccination	1 or 2 days following vaccination	1 or 2 days following vaccination		Yes	No	No
Yes	Yes	16-30 years old	30-34.9 (moderate obesity)	Female		Yes	Two or More	Ph.D. or higher	IBS only		2016		No	No	No	N/A	N/A	01/2021	Moderna		What was the date of your second dose?(MM/YYYY)	02/2021	Moderna		What was the date of your third dose?(MM/YYYY)	09/2021	Moderna		I did not receive a fourth dose				No
Yes	Yes	46-65 years old	25-29.9 (overweight)	Male		Yes	Caucasian	Master's Degree	None
Yes	Yes	46-65 years old	18.5-24.9 (ideal weight)	Female		Yes	Caucasian	Bachelor's Degree	None									12/2020	Pfizer-BioNTech		What was the date of your second dose?(MM/YYYY)	02/2021	Pfizer-BioNTech		What was the date of your third dose?(MM/YYYY)	05/2021	Pfizer-BioNTech		I did not receive a fourth dose				Yes	Dose 1, 2 & 3			Dose 1, 2 & 3	Dose 1, 2 & 3	Dose 1, 2 & 3	Dose 1 only	Dose 1 only		1 or 2 days following vaccination	1 or 2 days following vaccination	1 or 2 days following vaccination		Yes	Yes	Yes
Yes	Yes	65+ years old	35-40 (obesity)	Female		No	Caucasian	Bachelor's Degree	None									12/2020	Pfizer-BioNTech		What was the date of your second dose?(MM/YYYY)	01/09/2021	Pfizer-BioNTech		What was the date of your third dose?(MM/YYYY)	10/09/2021	Pfizer-BioNTech		I did not receive a fourth dose				Yes	Dose 1 only				Dose 1 only					1 or 2 days following vaccination				No
Yes	Yes	46-65 years old	18.5-24.9 (ideal weight)	Female		Yes	Caucasian	High School	None									01/05/2021	Moderna		What was the date of your second dose?(MM/YYYY)	02/02/2021	Moderna		What was the date of your third dose?(MM/YYYY)	10/25/2021	Moderna		What was the date of your fourth dose?(MM/YYYY)	06/22/2022	Moderna		Yes	Dose 1 & 2			Dose 1 & 2	Dose 1 & 2	N/A (I did not experience this side effect)	Dose 1 & 2	N/A (I did not experience this side effect)		1 or 2 days following vaccination	1 or 2 days following vaccination	N/A	N/A	No
No
Yes	Yes	46-65 years old	18.5-24.9 (ideal weight)	Female		Yes	Caucasian	Master's Degree	None									12/2020	Pfizer-BioNTech		What was the date of your second dose?(MM/YYYY)	012021
Yes	Yes	46-65 years old	25-29.9 (overweight)	Female		No	Caucasian	High School	None									12/17/2020	Pfizer-BioNTech		What was the date of your second dose?(MM/YYYY)	1/7/21	Pfizer-BioNTech		What was the date of your third dose?(MM/YYYY)	8/27/21	Pfizer-BioNTech		I did not receive a fourth dose				No
Yes	Yes	16-30 years old	18.5-24.9 (ideal weight)	Female		No	Caucasian	Bachelor's Degree	None
Yes	Yes	16-30 years old	18.5-24.9 (ideal weight)	Female		No	Caucasian	Bachelor's Degree	None									Forget	Moderna		What was the date of your second dose?(MM/YYYY)	Forget	Moderna		What was the date of your third dose?(MM/YYYY)	Forget	Moderna		I did not receive a fourth dose				Yes	Dose 1, 2 & 3			Dose 1, 2 & 3	Dose 1 only	Dose 1, 2 & 3	Dose 1, 2 & 3	Dose 1, 2 & 3		1 or 2 days following vaccination	1 or 2 days following vaccination	1 or 2 days following vaccination		Yes	Yes	Yes
Yes	Yes	46-65 years old	18.5-24.9 (ideal weight)	Female		Yes	Caucasian	Prefer not to say	None
Yes	Yes	31-45 years old	25-29.9 (overweight)	Female		Yes	Asian	Bachelor's Degree	None									01/2021	Pfizer-BioNTech		What was the date of your second dose?(MM/YYYY)	2/2021	Pfizer-BioNTech		What was the date of your third dose?(MM/YYYY)	11/2021	Pfizer-BioNTech		I did not receive a fourth dose				No
Yes	Yes	31-45 years old	35-40 (obesity)	Female		Yes	Caucasian	High School	None									02/2021	Pfizer-BioNTech		What was the date of your second dose?(MM/YYYY)	03/2021	Pfizer-BioNTech		What was the date of your third dose?(MM/YYYY)	01/2022	Pfizer-BioNTech		I did not receive a fourth dose				Yes	Dose 1 & 2			Dose 1, 2 & 3	N/A (I did not experience this side effect)	Dose 2 only	Dose 2 & 3	N/A (I did not experience this side effect)		1 or 2 days following vaccination	1 or 2 days following vaccination	1 or 2 days following vaccination		No
Yes	Yes	16-30 years old	25-29.9 (overweight)	Male		No	Hispanic or Latino	High School	None
Yes	Yes	31-45 years old	25-29.9 (overweight)	Female		Yes	Caucasian	Bachelor's Degree	None									04/2021	Johnson & Johnson		What was the date of your second dose?(MM/YYYY)	11/2021	Pfizer-BioNTech		I did not receive a third dose								No
Yes	Yes	31-45 years old	25-29.9 (overweight)	Male		Yes	Asian	Bachelor's Degree	None									01/2021	Moderna		What was the date of your second dose?(MM/YYYY)	02/2021	Moderna		What was the date of your third dose?(MM/YYYY)	12/2021	Moderna		I did not receive a fourth dose				Yes	Dose 1 & 2			Dose 1 & 2	Dose 1 & 2	Dose 1 & 2	Dose 1 & 2	Dose 1 & 2		1 or 2 days following vaccination	1 or 2 days following vaccination	N/A	N/A	No
Yes	Yes	65+ years old	25-29.9 (overweight)	Male		Yes	Caucasian	Ph.D. or higher	IBS only		1980		No	No	No	No	N/A	12/2020	Pfizer-BioNTech		What was the date of your second dose?(MM/YYYY)	01/2021	Pfizer-BioNTech		What was the date of your third dose?(MM/YYYY)	09/2021	Pfizer-BioNTech		What was the date of your fourth dose?(MM/YYYY)	04/2022	Pfizer-BioNTech		No
Yes	Yes	31-45 years old	25-29.9 (overweight)	Female		Yes	Caucasian	Bachelor's Degree	None									12/31/2020	Moderna		What was the date of your second dose?(MM/YYYY)	6/4/21	Moderna		What was the date of your third dose?(MM/YYYY)	11/20/21	Moderna		I did not receive a fourth dose				Yes	Dose 1, 2 & 3			Dose 1, 2 & 3	Dose 1, 2 & 3	Dose 1 & 2	Dose 1, 2 & 3	Dose 1 only		More than a week following vaccination	More than a week following vaccination	3-7 days following vaccination	N/A	Yes	Yes	Yes
Yes	Yes	46-65 years old	18.5-24.9 (ideal weight)	Female		No	Caucasian	High School	None									04/13/2021	Pfizer-BioNTech		What was the date of your second dose?(MM/YYYY)	05/14/2021	Pfizer-BioNTech		What was the date of your third dose?(MM/YYYY)	01/10/2022	Pfizer-BioNTech		I did not receive a fourth dose				Yes	Dose 1, 2 & 3			Dose 1, 2 & 3	Dose 1, 2 & 3	Dose 1, 2 & 3	Dose 1, 2 & 3	N/A (I did not experience this side effect)		3-7 days following vaccination	3-7 days following vaccination	More than a week following vaccination		Yes	Yes	Yes
Yes	Yes	31-45 years old	18.5-24.9 (ideal weight)	Male		Yes	Caucasian	Master's Degree	None									04/2021	Moderna		What was the date of your second dose?(MM/YYYY)	05/2021	Moderna		What was the date of your third dose?(MM/YYYY)	12/2022	Moderna		I did not receive a fourth dose				Yes	Dose 1 & 2			Dose 1 & 2	Dose 2 only	Dose 2 only	Dose 1 & 2	Dose 2 only		1 or 2 days following vaccination	1 or 2 days following vaccination	N/A	N/A	Yes
Yes	Yes	46-65 years old	18.5-24.9 (ideal weight)	Male		Yes	Caucasian	Bachelor's Degree	None									03/07/21	Johnson & Johnson		I did not receive a second dose												Yes	Dose 3 & 4			Dose 3 & 4	Dose 3 & 4		Dose 3 & 4	Dose 3 & 4		N/A	N/A	1 or 2 days following vaccination	1 or 2 days following vaccination	No
Yes	Yes	46-65 years old	25-29.9 (overweight)	Female		No	Caucasian	High School	None									03/06/2021	Johnson & Johnson		What was the date of your second dose?(MM/YYYY)	02/24/2022	Johnson & Johnson		I did not receive a third dose								Yes	Dose 1 & 2			Dose 1 & 2	Dose 1 only	Dose 1 only	Dose 2 only	Dose 1 & 2		1 or 2 days following vaccination	1 or 2 days following vaccination			No
Yes	Yes	46-65 years old	25-29.9 (overweight)	Female		Yes	Caucasian	High School	None
Yes	Yes	31-45 years old	18.5-24.9 (ideal weight)	Female		No	Caucasian	Bachelor's Degree	IBS only		1992		No	No			No	03/2021	Johnson & Johnson		What was the date of your second dose?(MM/YYYY)	10/2022	Pfizer-BioNTech		I did not receive a third dose								Yes	Dose 1 & 2			N/A (I did not experience this side effect)	N/A (I did not experience this side effect)	Dose 2 only	N/A (I did not experience this side effect)	N/A (I did not experience this side effect)		1 or 2 days following vaccination	1 or 2 days following vaccination			No
Yes	Yes	16-30 years old	30-34.9 (moderate obesity)	Female		No	Two or More	High School	None									12/23/2020	Pfizer-BioNTech		What was the date of your second dose?(MM/YYYY)	01/09/2021	Pfizer-BioNTech		What was the date of your third dose?(MM/YYYY)	10/27/2021	Pfizer-BioNTech		I did not receive a fourth dose				Yes	Dose 1, 2 & 3			Dose 1, 2 & 3	Dose 1 & 2	Dose 1 & 2	Dose 1 only	N/A (I did not experience this side effect)		1 or 2 days following vaccination	1 or 2 days following vaccination	N/A	N/A	No
Yes	Yes	16-30 years old	25-29.9 (overweight)	Female		No	Hispanic or Latino	High School	None									04/2021	Pfizer-BioNTech		What was the date of your second dose?(MM/YYYY)	05/2021	Pfizer-BioNTech		What was the date of your third dose?(MM/YYYY)	12/2021	Pfizer-BioNTech		I did not receive a fourth dose				No
Yes	Yes
Yes	Yes	46-65 years old	18.5-24.9 (ideal weight)	Female		Yes	Caucasian	Master's Degree	None									12/2020	Moderna		What was the date of your second dose?(MM/YYYY)	01/2021	Moderna		I did not receive a third dose								Yes	N/A (I did not experience this side effect)			Dose 2 only	Dose 2 only	N/A (I did not experience this side effect)	Dose 2 only	N/A (I did not experience this side effect)		N/A	1 or 2 days following vaccination	N/A	N/A	No
Yes	Yes	46-65 years old	18.5-24.9 (ideal weight)	Female		Yes	Caucasian	Master's Degree	None									12/23/20	Pfizer-BioNTech		What was the date of your second dose?(MM/YYYY)	1/12/21	Pfizer-BioNTech		What was the date of your third dose?(MM/YYYY)	9/28/22	Pfizer-BioNTech		I did not receive a fourth dose				No
Yes	Yes	31-45 years old	30-34.9 (moderate obesity)	Female		No	Caucasian	High School	None									04/2021	Moderna		What was the date of your second dose?(MM/YYYY)	06/2021	Moderna		What was the date of your third dose?(MM/YYYY)	03/2022	Moderna		I did not receive a fourth dose				Yes	Dose 1, 2 & 3			Dose 1, 2 & 3	Dose 1, 2 & 3	Dose 1, 2 & 3	Dose 1, 2 & 3	Dose 1, 2 & 3		1 or 2 days following vaccination	1 or 2 days following vaccination	1 or 2 days following vaccination	N/A	Yes	Yes	Yes
Yes	Yes	31-45 years old	18.5-24.9 (ideal weight)	Female		Yes	Caucasian	Master's Degree	None									12/2020	Pfizer-BioNTech		What was the date of your second dose?(MM/YYYY)	01/2021	Pfizer-BioNTech		What was the date of your third dose?(MM/YYYY)	12/2021	Pfizer-BioNTech		I did not receive a fourth dose				Yes	Dose 1, 2 & 3			Dose 1, 2 & 3	N/A (I did not experience this side effect)	Dose 1, 2 & 3	N/A (I did not experience this side effect)	Dose 1 & 2		1 or 2 days following vaccination	1 or 2 days following vaccination	1 or 2 days following vaccination	N/A	No
Yes	Yes	16-30 years old	18.5-24.9 (ideal weight)	Female		No	Caucasian	Bachelor's Degree	IBS only		2011		No	No	No	N/A	N/A	12/2020	Pfizer-BioNTech		What was the date of your second dose?(MM/YYYY)	04/2021	Pfizer-BioNTech		What was the date of your third dose?(MM/YYYY)	09/2021	Pfizer-BioNTech		I did not receive a fourth dose				No
Yes	Yes	46-65 years old	25-29.9 (overweight)	Female		Yes	Caucasian	High School	IBS only		2021		No	Yes	Yes		No	06/2021	Moderna		What was the date of your second dose?(MM/YYYY)	07/2021	Moderna		What was the date of your third dose?(MM/YYYY)	02/2022	Moderna		I did not receive a fourth dose				Yes	Dose 1, 2 & 3			Dose 1, 2 & 3	Dose 1, 2 & 3	Dose 2 only	N/A (I did not experience this side effect)	N/A (I did not experience this side effect)		3-7 days following vaccination	3-7 days following vaccination	1 or 2 days following vaccination		Yes	No	Yes
Yes	Yes	31-45 years old	18.5-24.9 (ideal weight)	Female		No	Caucasian	Master's Degree	None									12/17/2020	Pfizer-BioNTech		What was the date of your second dose?(MM/YYYY)	01/07/2021	Pfizer-BioNTech		What was the date of your third dose?(MM/YYYY)	11/13/2021	Moderna		I did not receive a fourth dose				Yes	N/A (I did not experience this side effect)			Dose 1, 2 & 3	Dose 1 & 2	Dose 1, 2 & 3	Dose 1, 2 & 3	Dose 1 & 2		1 or 2 days following vaccination	1 or 2 days following vaccination	1 or 2 days following vaccination	N/A	No
Yes	Yes	31-45 years old	18.5-24.9 (ideal weight)	Female		Yes	Hispanic or Latino	Prefer not to say	None
Yes	Yes	31-45 years old	18.5-24.9 (ideal weight)	Female		No	Two or More	Trade School	None									08/2021	Pfizer-BioNTech		What was the date of your second dose?(MM/YYYY)	10/2021	Pfizer-BioNTech		What was the date of your third dose?(MM/YYYY)	03/2022	Pfizer-BioNTech		I did not receive a fourth dose				Yes	Dose 1 only			Dose 1 & 2	Dose 1 only	N/A (I did not experience this side effect)	N/A (I did not experience this side effect)	N/A (I did not experience this side effect)		More than a week following vaccination	1 or 2 days following vaccination	N/A	N/A	Yes
Yes	Yes	46-65 years old	25-29.9 (overweight)	Female		Yes	Asian	Master's Degree	None									01/08/2021	Moderna		What was the date of your second dose?(MM/YYYY)	02/05/2021	Moderna		What was the date of your third dose?(MM/YYYY)	12/02/2021	Moderna		I did not receive a fourth dose				Yes	Dose 2 & 3			Dose 1, 2 & 3	Dose 2 & 3	Dose 2 & 3	Dose 2 & 3	Dose 2 & 3		1 or 2 days following vaccination	3-7 days following vaccination	1 or 2 days following vaccination	N/A	Yes	No	Yes
Yes	Yes	65+ years old	18.5-24.9 (ideal weight)	Male		Yes	Caucasian	Ph.D. or higher	None									12/2020	Pfizer-BioNTech		What was the date of your second dose?(MM/YYYY)	1/2021	Pfizer-BioNTech		What was the date of your third dose?(MM/YYYY)	10/2021	Pfizer-BioNTech		What was the date of your fourth dose?(MM/YYYY)	05/2022	Moderna		Yes	Dose 1-4			Dose 1-4	N/A (I did not experience this side effect)	N/A (I did not experience this side effect)	N/A (I did not experience this side effect)	N/A (I did not experience this side effect)		1 or 2 days following vaccination	1 or 2 days following vaccination	1 or 2 days following vaccination	1 or 2 days following vaccination	No
Yes	Yes	31-45 years old	18.5-24.9 (ideal weight)	Female		Yes	Caucasian	Ph.D. or higher	None									12/15/2020	Pfizer-BioNTech		What was the date of your second dose?(MM/YYYY)	1/15/2021	Pfizer-BioNTech		What was the date of your third dose?(MM/YYYY)	09/15/2021	Pfizer-BioNTech		I did not receive a fourth dose				No
Yes	Yes	31-45 years old	30-34.9 (moderate obesity)	Female		Yes	Asian	Bachelor's Degree	None									05/2021	Pfizer-BioNTech		What was the date of your second dose?(MM/YYYY)	062021	Pfizer-BioNTech		What was the date of your third dose?(MM/YYYY)	012022	Moderna		I did not receive a fourth dose				No
Yes	Yes	65+ years old	18.5-24.9 (ideal weight)	Female		Yes	Caucasian	High School	None									3/21	Pfizer-BioNTech		What was the date of your second dose?(MM/YYYY)	4/21	Pfizer-BioNTech		What was the date of your third dose?(MM/YYYY)	3/22	Moderna		I did not receive a fourth dose				Yes							Dose 3 only					1 or 2 days following vaccination		No
Yes	Yes	31-45 years old	18.5-24.9 (ideal weight)	Female		Yes	Caucasian	Bachelor's Degree	None									12/2020	Pfizer-BioNTech		What was the date of your second dose?(MM/YYYY)	01/2021	Pfizer-BioNTech		What was the date of your third dose?(MM/YYYY)	09/2021	Pfizer-BioNTech		I did not receive a fourth dose				Yes	Dose 1, 2 & 3			Dose 2 only	Dose 2 only	N/A (I did not experience this side effect)	Dose 2 only	Dose 2 only		N/A	1 or 2 days following vaccination	N/A	N/A	No
Yes	Yes	46-65 years old	35-40 (obesity)	Female		Yes	African American	Trade School	None									12/2020	Pfizer-BioNTech		What was the date of your second dose?(MM/YYYY)	01/07/2021	Pfizer-BioNTech		What was the date of your third dose?(MM/YYYY)	09/27/2021	Pfizer-BioNTech		What was the date of your fourth dose?(MM/YYYY)	04/27/2022	Pfizer-BioNTech		Yes	Dose 1-4			N/A (I did not experience this side effect)	N/A (I did not experience this side effect)	Dose 1 only	N/A (I did not experience this side effect)	N/A (I did not experience this side effect)		1 or 2 days following vaccination	1 or 2 days following vaccination	1 or 2 days following vaccination	1 or 2 days following vaccination	No
Yes	Yes	46-65 years old	25-29.9 (overweight)	Female		No	Hispanic or Latino	Master's Degree	IBS only		2018				Yes		N/A	12/2020	Pfizer-BioNTech		What was the date of your second dose?(MM/YYYY)	01/2021	Pfizer-BioNTech		What was the date of your third dose?(MM/YYYY)	01/2022	Moderna		I did not receive a fourth dose				No
Yes	Yes	31-45 years old	18.5-24.9 (ideal weight)	Female		No	Hispanic or Latino	Prefer not to say	None									07/2021	Pfizer-BioNTech		What was the date of your second dose?(MM/YYYY)	07/2021	Pfizer-BioNTech		What was the date of your third dose?(MM/YYYY)	02/2022	Pfizer-BioNTech		I did not receive a fourth dose				Yes	Dose 1 only			Dose 2 only	Dose 2 only	Dose 3 only	N/A (I did not experience this side effect)	N/A (I did not experience this side effect)		N/A	3-7 days following vaccination	More than a week following vaccination		No
Yes	Yes	31-45 years old	18.5-24.9 (ideal weight)	Female		No	Caucasian	Bachelor's Degree	None									08/10/2021	Moderna		What was the date of your second dose?(MM/YYYY)	09/13/2021	Other (please specify)	02/24/2022	I did not receive a third dose								Yes	Dose 1 & 2			Dose 1, 2 & 3	Dose 1 only	Dose 1 only	N/A (I did not experience this side effect)	N/A (I did not experience this side effect)		1 or 2 days following vaccination	N/A	N/A		No
Yes	Yes	46-65 years old	18.5-24.9 (ideal weight)	Male		Yes	Caucasian	Master's Degree	None									12-23-2020	Pfizer-BioNTech		What was the date of your second dose?(MM/YYYY)	1-2021	Pfizer-BioNTech		What was the date of your third dose?(MM/YYYY)	10-2021	Pfizer-BioNTech		I did not receive a fourth dose				Yes	N/A (I did not experience this side effect)			Dose 2 only	N/A (I did not experience this side effect)	N/A (I did not experience this side effect)	N/A (I did not experience this side effect)	N/A (I did not experience this side effect)		N/A	1 or 2 days following vaccination	N/A	N/A	No
Yes	Yes	46-65 years old	18.5-24.9 (ideal weight)	Female		No	Caucasian	High School	None									08/2021	Pfizer-BioNTech		What was the date of your second dose?(MM/YYYY)	09/2021	Pfizer-BioNTech		What was the date of your third dose?(MM/YYYY)	02/2022	Pfizer-BioNTech		I did not receive a fourth dose				No
Yes	Yes	16-30 years old	18.5-24.9 (ideal weight)	Female		No	Caucasian	Bachelor's Degree	None									09/2020	Moderna		What was the date of your second dose?(MM/YYYY)	10/2020	Moderna		What was the date of your third dose?(MM/YYYY)	09/2021	Moderna		I did not receive a fourth dose				Yes	N/A (I did not experience this side effect)			Dose 1 & 2	Dose 1 & 2	Dose 1 & 2	Dose 1 only	Dose 1 only		1 or 2 days following vaccination	1 or 2 days following vaccination	1 or 2 days following vaccination	N/A	Yes
Yes	Yes	31-45 years old	18.5-24.9 (ideal weight)	Female		No	Caucasian	Ph.D. or higher	None									2/2021	Moderna		What was the date of your second dose?(MM/YYYY)	2/2021	Moderna		What was the date of your third dose?(MM/YYYY)	11/2021	Moderna		I did not receive a fourth dose				No
Yes	Yes	46-65 years old	25-29.9 (overweight)	Male		Yes	Caucasian	Bachelor's Degree	None									12/15/2021	Pfizer-BioNTech		What was the date of your second dose?(MM/YYYY)	01/2022	Pfizer-BioNTech		I did not receive a third dose								Yes	Dose 1 & 2			Dose 2 only	Dose 1 only	N/A (I did not experience this side effect)	N/A (I did not experience this side effect)	N/A (I did not experience this side effect)		1 or 2 days following vaccination	1 or 2 days following vaccination	N/A	N/A	No
Yes	Yes	46-65 years old	18.5-24.9 (ideal weight)	Female		No	Caucasian	Master's Degree	None									12/2021	Pfizer-BioNTech		What was the date of your second dose?(MM/YYYY)	1/2021	Pfizer-BioNTech		What was the date of your third dose?(MM/YYYY)	09/2021	Pfizer-BioNTech		What was the date of your fourth dose?(MM/YYYY)	04/2022	Pfizer-BioNTech		No
Yes	Yes	46-65 years old	25-29.9 (overweight)	Female		Yes	Caucasian	Master's Degree	None									12/2020	Pfizer-BioNTech		What was the date of your second dose?(MM/YYYY)	01/2021	Pfizer-BioNTech		What was the date of your third dose?(MM/YYYY)	10/2021	Pfizer-BioNTech		What was the date of your fourth dose?(MM/YYYY)	04/2022	Pfizer-BioNTech		Yes	N/A (I did not experience this side effect)			Dose 1 only	Dose 1 & 2	N/A (I did not experience this side effect)	N/A (I did not experience this side effect)	N/A (I did not experience this side effect)		1 or 2 days following vaccination	1 or 2 days following vaccination			No
Yes	Yes	46-65 years old	25-29.9 (overweight)	Female		Yes	Caucasian	Master's Degree	IBS only		1999		No	No	N/A	N/A	N/A	01/2021	Pfizer-BioNTech		What was the date of your second dose?(MM/YYYY)	02/2021	Pfizer-BioNTech		I did not receive a third dose								Yes	Dose 1 only			Dose 2 only	Dose 2 only	N/A (I did not experience this side effect)	Dose 2 only	Dose 2 only		N/A	1 or 2 days following vaccination	N/A	N/A	No
Yes	Yes	46-65 years old	30-34.9 (moderate obesity)	Female		No	African American	Trade School	Both IBS and IBD (ulcerative colitis)
Yes	Yes	65+ years old	18.5-24.9 (ideal weight)	Female		No	Caucasian	Ph.D. or higher	None									12/07/2030	Pfizer-BioNTech		What was the date of your second dose?(MM/YYYY)	02/07/2021	Pfizer-BioNTech		What was the date of your third dose?(MM/YYYY)	04/07/2021	Pfizer-BioNTech		I did not receive a fourth dose				Yes	Dose 1 only			Dose 1, 2 & 3	Dose 1, 2 & 3	Dose 1, 2 & 3	Dose 2 & 3	Dose 2 & 3		1 or 2 days following vaccination	1 or 2 days following vaccination	3-7 days following vaccination		No
Yes	Yes	46-65 years old	25-29.9 (overweight)	Female		Yes	Hispanic or Latino	Master's Degree	None									12/2020	Pfizer-BioNTech		What was the date of your second dose?(MM/YYYY)	01/2021	Pfizer-BioNTech		What was the date of your third dose?(MM/YYYY)	10/2021	Pfizer-BioNTech		I did not receive a fourth dose				Yes	Dose 1, 2 & 3			N/A (I did not experience this side effect)	Dose 1, 2 & 3	Dose 1, 2 & 3	N/A (I did not experience this side effect)	N/A (I did not experience this side effect)		1 or 2 days following vaccination	1 or 2 days following vaccination	3-7 days following vaccination	N/A	No
Yes	Yes	31-45 years old	35-40 (obesity)	Male		Yes	Caucasian	Ph.D. or higher	None									12/2020	Pfizer-BioNTech		What was the date of your second dose?(MM/YYYY)	01/2021	Pfizer-BioNTech		What was the date of your third dose?(MM/YYYY)	09/2021	Pfizer-BioNTech		What was the date of your fourth dose?(MM/YYYY)	05/2022	Pfizer-BioNTech		No
Yes	Yes	65+ years old	25-29.9 (overweight)	Female		Yes	Caucasian	High School	None
Yes	Yes	31-45 years old	30-34.9 (moderate obesity)	Female		No	African American	High School	None									11/2020	Pfizer-BioNTech		What was the date of your second dose?(MM/YYYY)	02/2021	Pfizer-BioNTech		What was the date of your third dose?(MM/YYYY)	08/2021			I did not receive a fourth dose				No
Yes	Yes	16-30 years old	30-34.9 (moderate obesity)	Male		No	Hispanic or Latino	Bachelor's Degree	None									12/2020	Pfizer-BioNTech		What was the date of your second dose?(MM/YYYY)	01/2021	Pfizer-BioNTech		What was the date of your third dose?(MM/YYYY)	09/21	Pfizer-BioNTech		I did not receive a fourth dose				No
Yes	Yes
Yes	Yes	46-65 years old	25-29.9 (overweight)	Female		Yes	Caucasian	Master's Degree	None									12/2020	Pfizer-BioNTech		What was the date of your second dose?(MM/YYYY)	01/2021	Pfizer-BioNTech		What was the date of your third dose?(MM/YYYY)	09/2021	Pfizer-BioNTech		I did not receive a fourth dose				No
[truncated: 57 more columns]
